# Supplementary material for: Transcriptome-wide characterization of bHLH transcription factor genes in Lycoris radiata and functional analysis of their response to MeJA
Source: Front Plant Sci. 2023 Jan 10;13:975530. doi: 10.3389/fpls.2022.975530 (PMC9872026; doi:10.3389/fpls.2022.975530)
Supplement: Supplementary file 1 [file Table_1.xlsx]

## Sheet: Supplementary Table 1
Supplementary Table 1 | Primers used in this study
Names	Sequences (5'-3')
Primers used for quantitative RT-PCR
LrbHLH1-qrt-F	TGCTTGACTACTGGCCAACT
LrbHLH1-qrt-R	TAGCTTTGGGCTTCTTCCCC
LrbHLH2-qrt-F	TAAAGAGGTTGCACCGGGAG
LrbHLH2-qrt-R	GACCGGAGCAAACTTCGGAT
LrbHLH3-qrt-F	TCGGGCTAGATGTGGAGACT
LrbHLH3-qrt-R	GCTGGTTGAAAGCTAGTGCC
LrbHLH4-qrt-F	AGCTCAAACGGAGCATCGAA
LrbHLH4-qrt-R	ATGCAGATCGGCGTAGCTTT
LrbHLH5-qrt-F	ACCAGTTACGCCTTGAAGCA
LrbHLH5-qrt-R	CCATCCGATCCTTCTCAGCC
LrbHLH6-qrt-F	AGGGGCGATCAAGCATCAAT
LrbHLH6-qrt-R	CGTTGTGGCAATAGCAGTGG
LrbHLH7-qrt-F	AGGCTTGCTACCGTGAATCC
LrbHLH7-qrt-R	TGAGGGTTGGTCGCAATTCT
LrbHLH8-qrt-F	TGGGGAGCATATCACAACCA
LrbHLH8-qrt-R	GGGCCCTTGCCCATATATCA
LrbHLH9-qrt-F	CCGCTGAGAAAATGCCGAAG
LrbHLH9-qrt-R	CAACAGGGCACAGAGCCAAT
LrTIP41-qrt-F	GCAACCATCCAAAGTTTAACTGCT
LrTIP41-qrt-R	AATGTGCAAGCAGGGCTAGTAA
LrbHLH10-qrt-F	TCGACGAGGCGATCCACTAT
LrbHLH10-qrt-R	ATAATTCCCGCTGGAGCCAA
LrbHLH11-qrt-F	TCGGCATCGAAGTTGCTGAA
LrbHLH11-qrt-R	TCAGCTTGAGCACTGTTGCTA
LrbHLH12-qrt-F	AATGCTGCCAGACCAACTGA
LrbHLH12-qrt-R	AATTCCTTCACGCGGTCCAT
LrbHLH13-qrt-F	AACCAACAGACGAGTGACGC
LrbHLH13-qrt-R	AGACTGTGACTGTTCGTGGC
LrbHLH14-qrt-F	TGGCAGGCATGCTAGATGAG
LrbHLH14-qrt-R	ACCCTTGGAAGCACTTGTCG
LrbHLH15-qrt-F	CAAGTCTCGGCTGTCTCGAA
LrbHLH15-qrt-R	TTCAGCAATGCTTCGGGGAT
LrbHLH16-qrt-F	TTCAAAGTTCGAGCGAAGCG
LrbHLH16-qrt-R	TGCTTGTTTGCTTGTCCACG
LrbHLH17-qrt-F	ACACCGAGGACTACTTGGGA
LrbHLH17-qrt-R	ACGAAGACGACGAGTTGACC
LrbHLH18-qrt-F	AAGGTCGTCTCAAGGGGGAT
LrbHLH18-qrt-R	AAACTCCCCCGTTCTCGTTC
LrbHLH19-qrt-F	ATCTGCTATGAGTGCCGGTG
LrbHLH19-qrt-R	CCGTGACTGAGAAGCCATGT
LrbHLH20-qrt-F	CGGGAAGAGCCTTAGCAAGT
LrbHLH20-qrt-R	AAGGGAAAGCACACCACTGT
LrbHLH21-qrt-F	TCAAGCACTACAGCGTCAGG
LrbHLH21-qrt-R	GTCGCCGATCCTTGAGCATA
LrbHLH22-qrt-F	TTCTATGAAGCTGGCCACGG
LrbHLH22-qrt-R	TGGATAGGACAAGTGCGGTG
LrbHLH23-qrt-F	GCGGCCAAAACAGTTGCTAA
LrbHLH23-qrt-R	CATTTGATACACAGCCGCCG
LrbHLH24-qrt-F	AGCCCAATGTGTTGAGGGAC
LrbHLH24-qrt-R	TCCCCTTCACCTCACCCTTTA
LrbHLH25-qrt-F	GACATCAGAGCACGACCGAT
LrbHLH25-qrt-R	AGTGGATGCAGGTCGTTGAG
LrbHLH26-qrt-F	CGTGACGAGAAACAGAGGCT
LrbHLH26-qrt-R	GCTGTCGGTATAACCGGAGG
LrbHLH27-qrt-F	CAGCTTAAGGCCATGAGTGC
LrbHLH27-qrt-R	CGAAGGGAGCGCTTTTCATC
LrbHLH28-qrt-F	AGCCCTAATGGTGAACCAGC
LrbHLH28-qrt-R	ATCGAGGGCAGTCAGTGTTG
LrbHLH29-qrt-F	AGTGTCATCCCATTTGCAAGC
LrbHLH29-qrt-R	TGAACTGCTTGAATGCTGCG
LrbHLH30-qrt-F	CGTGGCCAAGCAACCAATAG
LrbHLH30-qrt-R	GGTACCTCAACCTGTCGCTG
LrbHLH31-qrt-F	TAAGCTCGTTGACCTCGTCG
LrbHLH31-qrt-R	TCTTCTGGTCGGTCTCGGAT
LrbHLH32-qrt-F	ACACATGCATACCTCGCCAA
LrbHLH32-qrt-R	CATGTGTCCGGGGATTCCAA
LrbHLH33-qrt-F	CTGCCAAGCCATGACTCTCA
LrbHLH33-qrt-R	GCGCTATGTGGCAGTGTTTC
LrbHLH34-qrt-F	GAGATGGCAGCGATCGAGAA
LrbHLH34-qrt-R	ACATGTCGGCGGTGTTAGTT
LrbHLH35-qrt-F	TGCTAATGCGTGGTCCAGAA
LrbHLH35-qrt-R	TGGGCTTCGGACATTCACTG
LrbHLH36-qrt-F	CACGGAACAACACACAAGGC
LrbHLH36-qrt-R	CAGAGGCGTACAAGTTCGGT
LrbHLH37-qrt-F	GAAGCTTGCAGCAGTGAACC
LrbHLH37-qrt-R	GGTTAAACTTGGGAGGGCCA
LrbHLH38-qrt-F	TCGTGGGAAGAGTCTCCGAT
LrbHLH38-qrt-R	TCCGAAGAGGTTTTCGGCAA
LrbHLH39-qrt-F	CAGCGTCAGGTTGAGTTCCT
LrbHLH39-qrt-R	AAGCACCACCGACTTGCATA
LrbHLH40-qrt-F	TACTGCCAGAGTCTCGACTGA
LrbHLH40-qrt-R	CAGGAGCTCCGAGAGCCTAT
LrbHLH41-qrt-F	CCAATCCACCGTTTCCAATCC
LrbHLH41-qrt-R	GTGGCTTGACCGATTCTGGA
LrbHLH42-qrt-F	TGCTGCCGTCCATAACCAAT
LrbHLH42-qrt-R	GTCGATCACCTCGTCAAGCA
LrbHLH43-qrt-F	ATTCGGATCTCGAAGCGTCC
LrbHLH43-qrt-R	GTTGAGCTTCTCTCGTCGCT
LrbHLH44-qrt-F	TAGTTCCGGGGTGCAACAAG
LrbHLH44-qrt-R	CCTTGGATTCACAGCTGCAAG
LrbHLH45-qrt-F	TCTCCACCCGACGATCTCTT
LrbHLH45-qrt-R	AACTCCTAGGACGCTTTGGG
LrbHLH46-qrt-F	TTCTCGCGCATCGAGCTTTA
LrbHLH46-qrt-R	GTTTGCACCCGCATCATCTC
LrbHLH47-qrt-F	ATTCCGAGCACCGACAAAGT
LrbHLH47-qrt-R	AATAGCCCTCACCAACTGCC
LrbHLH48-qrt-F	ATGGGCAAACATCCTCTCGC
LrbHLH48-qrt-R	TCTCCCACCTCACATACCCT
LrbHLH49-qrt-F	TTGACGTGTTCGGGAAGGTT
LrbHLH49-qrt-R	TGGAGAGCCGATCGTTAAGC
LrbHLH50-qrt-F	GTGGCCAAGCAACCAATAGC
LrbHLH50-qrt-R	GCTGCAGTGATTGCACGTAG
Primers used for LrbHLHscloning
LrbHLH4-GFP4-F-Kpn I	ATTTACGAACGATAGGGTACCATGGACTTCTTTTCATCATCATCATC
LrbHLH4-GFP4-R-BamH I	GCCCTTGCTCACCATGGATCCAACTGCTCTCTCCACTTCATTTGTC
LrbHLH7-GFP4-F-Kpn I	ATTTACGAACGATAGGGTACCCAATGTCAGTTCAAAAAGAAATATGTGGC
LrbHLH7-GFP4-R-BamH I	GCCCTTGCTCACCATGGATCCCAGCTCCGCCTTCATAGAACCATTTAGC
LrbHLH14-GFP4-F-Kpn I	ATTTACGAACGATAGGGTACCATGGCAGAGTTTGTAAATTGTCCC
LrbHLH14-GFP4-R-BamH I	GCCCTTGCTCACCATGGATCCAAAGGGCATTGTTGATTGGAAGC
LrbHLH18-GFP4-F-Kpn I	ATTTACGAACGATAGGGTACCATGATGGAGTCTTCAAATCTAAATC
LrbHLH18-GFP4-R-BamH I	GCCCTTGCTCACCATGGATCCTCCCCGATAATTATTTGGCGACC
LrbHLH19-GFP4-F-Kpn I	ATTTACGAACGATAGGGTACCATGGAGTTTCAAGGTAAAAAAACAAC
LrbHLH19-GFP4-R-BamH I	GCCCTTGCTCACCATGGATCCGCTGTTATCTGATCTACGCCTCTTTGGGG
LrbHLH22-GFP4-F-Kpn I	ATTTACGAACGATAGGGTACCCAAGTAATGGAGGTGAATCTTGATTCTGG
LrbHLH22-GFP4-R-BamH I	GCCCTTGCTCACCATGGATCCACCTTGGAAGTTCTGGGAGGAGACAG
LrbHLH25 -GFP4-F-Kpn I	ATTTACGAACGATAGGGTACCATGCAAAGCCAGAACAATCGAAAACC
LrbHLH25-R-BamH I	GCCCTTGCTCACCATGGATCCACCAAATTGGCCATTTTGAATAT
LrbHLH28-GFP4-F-Kpn I	ATTTACGAACGATAGGGTACCATGGAAGAAGAACAGAAAATTAAAC
LrbHLH28-GFP4-R-BamH I	GCCCTTGCTCACCATGGATCCATATAACATACCATGAGACCCTGCAGAG
LrbHLH36-GFP4-F-Kpn I	ATTTACGAACGATAGGGTACCATGGAATCGGCGTCGAGATGCAAC
LrbHLH36-GFP4-R-BamH I	GCCCTTGCTCACCATGGATCCGCTATTGTTACTTGGCTTATGTCTC
LrbHLH37-GFP4-F-Kpn I	ATTTACGAACGATAGGGTACCTCAATGCCGGTTCACAAAGAATTTTCTTC
LrbHLH37-GFP4-R-BamH I	GCCCTTGCTCACCATGGATCCGTCCACCTTCATAGATCCAGTTAGATCC
LrbHLH43 -GFP4-F-Kpn I	ATTTACGAACGATAGGGTACCATGAATCTTTGGACTGATGACAACGCC
LrbHLH43--GFP4-R-BamH I	GCCCTTGCTCACCATGGATCCCTCCGCGATACGAGAATAGAGAGCAGC
bHLH47-GFP4-F-Kpn I	ATTTACGAACGATAGGGTACCATGAAGAGGATGCGAGGACCCATTAAC
bHLH47-GFP4-R-BamH I	GCCCTTGCTCACCATGGATCCGCAGCACCGATCACAAGTAGCGCTGAT
bHLH48-GFP4-F-Kpn I	ATTTACGAACGATAGGGTACCATGGATGATGTGGAAGCAGAGTATAAC
bHLH48-GFP4-R-BamH I	GCCCTTGCTCACCATGGATCCTTCAGAGCTCGTTGCATCATACTCTGC
bHLH14-BK-F-Nde I	TCAGAGGAGGACCTGCATATGGATGATGTGGAAGCAGAGTATAAC
bHLH14-BK-R-EcoR I	TCGACGGATCCCCGGGAATTCTTCAGAGCTCGTTGCATCATACTCTGC
bHLH14-AD-F-Nde I	GCCATGGAGGCCAGTGAATTCATGGATGATGTGGAAGCAGAGTATAAC
bHLH14-AD-R-EcoR I	CAGCTCGAGCTCGATGGATCCTTCAGAGCTCGTTGCATCATACTCTGC
LrbHLH26-BK-F-Nde I	TCAGAGGAGGACCTGCATATGGAAGAAGAACAGAAAATTAAAC
LrbHLH26-BK-R-EcoR I	TCGACGGATCCCCGGGAATTCATATAACATACCATGAGACCCTGCAGAG
LrbHLH26-AD-F-Nde I	GCCATGGAGGCCAGTGAATTCATGGAAGAAGAACAGAAAATTAAAC
LrbHLH26-AD-R-EcoR I	CAGCTCGAGCTCGATGGATCCATATAACATACCATGAGACCCTGCAGAG
LrbHLH32-BK-F-Nde I	TCAGAGGAGGACCTGCATATGAAATTAGAAATGACCAACGGG
LrbHLH32-BK-R-EcoR I	TCGACGGATCCCCGGGAATTCCTTGCGAGATATAGCATCAATTAGG
LrbHLH32-AD-F-Nde I	GCCATGGAGGCCAGTGAATTCATGAAATTAGAAATGACCAACGGG
LrbHLH32-AD-R-EcoR I	CAGCTCGAGCTCGATGGATCCCTTGCGAGATATAGCATCAATTAGG
LrJAZ1-BK-F-Nde I	TCAGAGGAGGACCTGCATatgtctaagaagaggtctacgtt
LrJAZ1-BK-R-Pst I	CTAGTTATGCGGCCGCTGCAGctatgagctcgagctcgaat
LrJAZ4-BK-F-Nde I	TCAGAGGAGGACCTGCATatggagaatgagtatgatgacaa
LrJAZ4-BK-R-Pst I	CTAGTTATGCGGCCGCTGCAGctaagttggtctccgccca
LrJAZ5-BK-F-Nde I	TCAGAGGAGGACCTGCATatggagagggactttatgggaat
LrJAZ5-BK-R-Pst I	CTAGTTATGCGGCCGCTGCAGttacatctctaacttagtac
LrJAZ6-BK-F-Nde I	TCAGAGGAGGACCTGCATatgagtagtagtggtagca
LrJAZ6-BK-R-Pst I	CTAGTTATGCGGCCGCTGCAGtcattcgcaaccgccataatcg
LrJAZ7-BK-F-Nde I	TCAGAGGAGGACCTGCATatgtcgatgattacgaagcaag
LrJAZ7-BK-R-Pst I	CTAGTTATGCGGCCGCTGCAGttatcttctgcaatctgagctca
