# Supplementary material for: Transcriptome-wide characterization of bHLH transcription factor genes in Lycoris radiata and functional analysis of their response to MeJA
Source: Front Plant Sci. 2023 Jan 10;13:975530. doi: 10.3389/fpls.2022.975530 (PMC9872026; doi:10.3389/fpls.2022.975530)
Supplement: Supplementary file 2 [file Table_2.xlsx]

## Sheet: Table S2a
Supplementary Table 2a. Chacteristics of LrbHLH genes identified from Lycoris radiata transcriptome.
Gene name	Gene ID	Amino acid length	Gene length/bp	Isoelectric Point	Molecular weight（Da）	Subcellular Localization	Blast results [Query cover, E-value, Identities, Accession No., and Description (species)]
LrbHLH1	DN12772_c0_g1_i1_2	280	840	6.18	30770.4	Nuclear	100%, 8e-93, 59.18%, XP_020254449.1, transcription factor bHLH137-like (Asparagus officinalis)
LrbHLH2	DN17155_c0_g1_i1_1	86	258	6.83	9757.07	Nuclear	100%, 8e-39, 77.91%, ONK73899.1,uncharacterized protein A4U43_C03F730 (Asparagus officinalis)
LrbHLH3	DN23956_c0_g1_i2_2	257	771	5.03	29072.10	Nuclear	100%, 7e-99, 63.67%, XP_020268581.1, transcription factor bHLH75-like (Asparagus officinalis)
LrbHLH4	DN26505_c0_g1_i3_1	242	726	6.77	27818.65	Nuclear	100%, 6e-81, 55.56%, QOJ43704.1, bHLH transcription factor (Dracaena cambodiana)
LrbHLH5	DN26666_c0_g1_i1_2	219	657	7.56	24397.83	Chloroplast	100%, 1e-110, 70.00%, XP_020241496.1, transcription factor ILR3-like (Asparagus officinalis)
LrbHLH6	DN28697_c0_g1_i1_2	284	852	6.03	32209.5	Nuclear	100%, 2e-107 ,60.34%, XP_020255809.1, transcription factor bHLH96-like (Asparagus officinalis)
LrbHLH7	DN29165_c0_g1_i1_2	315	945	5.65	35239.69	Nuclear	99%, 2e-132, 62.69%, XP_020256377.1, transcription factor bHLH74-like isoform X3 (Asparagus officinalis)
LrbHLH8	DN29777_c0_g1_i1_2	271	813	6.1	30163.76	Nuclear	100%, 4e-105, 67.38%, QOJ43681.1, bHLH transcription factor (Dracaena cambodiana)
LrbHLH9	DN34048_c0_g1_i2_3	329	987	6.71	35975.9	Nuclear	93%, 2e-55, 40.06%, KAG1371023.1, transcription factor bHLH7 (Cocos nucifera)
LrbHLH10	DN34105_c0_g1_i1_1	198	594	6.97	22027.21	Nuclear	99%, 1e-67, 55.75%, XP_010943093.1, transcription factor HEC2 (Elaeis guineensis)
LrbHLH11	DN34529_c0_g2_i1_1	86	258	9.03	9840.11	Chloroplast
LrbHLH12	DN35771_c0_g1_i2_2	875	2625	5.15	95691.11	Nuclear	100%, 0.0, 59.17%,XP_020247069.1, transcription factor LHW-like (Asparagus officinalis)
LrbHLH13	DN35917_c0_g1_i2_2	322	966	5.63	35776.5	Nuclear	99%, 2e-113, 56.89%, XP_020256377.1, transcription factor bHLH74-like isoform X3 (Asparagus officinalis)
LrbHLH14	DN35954_c0_g1_i4_3	254	762	5.42	28268.01	Nuclear	100%, 2e-112, 68.42%, XP_020268581.1, transcription factor bHLH75-like (Asparagus officinalis)
LrbHLH15	DN37321_c0_g1_i2_1	328	984	7.39	35036.04	Chloroplast	63%, 4e-112, 78.95%, QOJ43682.1, bHLH transcription factor (Dracaena cambodiana)
LrbHLH16	DN37321_c0_g2_i1_1	335	1005	7.63	30361.88	Nuclear	82%, 5e-135, 66.77%, QOJ43682.1,bHLH transcription factor (Dracaena cambodiana)
LrbHLH17	DN37562_c0_g1_i4_1	390	1170	5.61	43365.7	Nuclear	100%, 0.0, 67.79%, XP_010908547.1, protein RICE SALT SENSITIVE 3 (Elaeis guineensis)
LrbHLH18	DN38225_c0_g1_i5_2	333	999	5.84	36953.6	Nuclear	99%, 5e-113, 55.45%, QOJ43680.1, bHLH transcription factor (Dracaena cambodiana)
LrbHLH19	DN38271_c0_g2_i4_3	507	1521	6.41	55533.43	Nuclear	100%, 0.0, 66.28%,XP_020274653.1, transcription factor BIM2-like isoform X2 (Asparagus officinalis)
LrbHLH20	DN38476_c0_g1_i6_2	636	1908	5.96	72126.21	Nuclear	99%, 0.0, 86.61%, QDS02912.1, basic helix-loop-helix (Narcissus tazetta subsp. chinensis)
LrbHLH21	DN38488_c0_g2_i6_2	258	774	6.15	28142.3	Nuclear	100%, 2e-130, 72.79%, XP_010923316.1, transcription factor BHLH089 (Elaeis guineensis)
LrbHLH22	DN38579_c2_g1_i7_2	525	1575	5.99	56423.5	Nuclear	100%, 3e-136, 51.93%, XP_020254423.1, transcription factor bHLH78-like (Asparagus officinalis)
LrbHLH23	DN39061_c0_g1_i1_1	266	798	8.76	30212.6	Nuclear	100%, 5e-101, 58.88%, XP_020255275.1, transcription factor bHLH94-like (Asparagus officinalis)
LrbHLH24	DN39977_c0_g2_i1_1	389	1167	4.74	43737.15	Nuclear and cytoplasmic	100%, 1e-158, 61.70%, QOJ43677.1, bHLH transcription factor (Dracaena cambodiana)
LrbHLH25	DN40840_c0_g1_i3_3	456	1368	6.78	50223.35	Nuclear	96%, 0.0, 68.67%, XP_020256191.1, transcription factor PIF4-like isoform X3 (Asparagus officinalis)
LrbHLH26	DN40851_c0_g2_i2_3	273	819	6.67	30663.02	Nuclear	100%, 3e-129, 71.43%, XP_020256510.1, transcription factor ILR3 (Asparagus officinalis)
LrbHLH27	DN41269_c0_g2_i2_1	233	699	5.53	25923.48	Mitochondrial	100%, 3e-102, 66.09%, XP_008803703.1, transcription factor bHLH115-like (Phoenix dactylifera)
LrbHLH28	DN41642_c0_g4_i3_1	395	1185	5.06	43924.66	Nuclear	100%, 8e-146, 60.59%, XP_020253566.1, transcription factor ICE1-like (Asparagus officinalis)
LrbHLH29	DN41747_c0_g1_i5_1	339	1017	6.47	38179.3	Nuclear	100%, 5e-127, 59.03%, AYM47548.1, bHLH transcription factor (Dracaena cambodiana)
LrbHLH30	DN42814_c1_g1_i7_2	301	903	6.4	33511.08	Nuclear	97%, 1e-104, 59.93%, XP_020264410.1, transcription factor bHLH49 (Asparagus officinalis)
LrbHLH31	DN42990_c0_g1_i1_3	503	1509	6.59	56119.56	Nuclear	100%, 0.0, 64.33%, QOJ43716.1, bHLH transcription factor (Dracaena cambodiana)
LrbHLH32	DN43223_c0_g1_i1_3	488	1464	6.69	53900.37	Nuclear	97%, 0.0, 62.25%, XP_020273291.1, transcription factor PIF3-like (Asparagus officinalis)
LrbHLH33	DN43777_c0_g1_i3_1	471	1413	5.7	50705.99	Nuclear	100%, 0.0, 68.06%, QOJ43695.1, bHLH transcription factor (Dracaena cambodiana)
LrbHLH34	DN44703_c0_g1_i1_3	385	1155	9.08	41551.5	Nuclear	94%, 1e-152, 68.59%, QOJ43686.1, bHLH transcription factor (Dracaena cambodiana)
LrbHLH35	DN46646_c0_g2_i2_3	662	1986	5.31	74732.9	Nuclear	98%, 1e-178, 46.33%, XP_010920506.1,transcription factor bHLH155 isoform X2 (Elaeis guineensis)
LrbHLH36	DN46844_c0_g1_i17_3	325	975	5.47	35933.39	Nuclear	99%, 7e-163, 75.31%, QOJ43723.1, bHLH transcription factor (Dracaena cambodiana)
LrbHLH37	DN47265_c5_g1_i5_1	338	1014	5.83	37400.2	Nuclear	99%, 2e-124, 60.12%, XP_020256377.1, transcription factor bHLH74-like isoform X3 (Asparagus officinalis)
LrbHLH38	DN47420_c0_g2_i4_1	348	1044	9.3	37951.5	Nuclear	93%, 4e-123, 65.99%, QOJ43686.1, bHLH transcription factor (Dracaena cambodiana)
LrbHLH39	DN47447_c1_g3_i5_1	254	762	7.71	27876.12	Nuclear	100%, 1e-131, 74.44%, XP_010923316.1, transcription factor BHLH089 (Elaeis guineensis)
LrbHLH40	DN47473_c0_g1_i1_2	86	258	7.9	9764.06	Chloroplast	100%, 2e-41, 84.88%, XP_020274488.1, transcription factor ILI3-like (Asparagus officinalis)
LrbHLH41	DN48149_c0_g1_i1_2	149	447	9.1	17134.7	Nuclear	98%, 7e-54, 58.79%, KAF3324091.1,transcription factor HEC2-like protein (Carex littledalei)
LrbHLH42	DN48368_c1_g3_i1_1	396	1188	5.77	42882.5	Nuclear	99%, 2e-95, 47.94%, RWR87462.1, transcription factor bHLH (Cinnamomum micranthum f. kanehirae)
LrbHLH43	DN48656_c0_g1_i1_1	631	1893	5.58	69224.54	Nuclear	99%, 0.0, 58.23%, QNC43971.1, bHLH factor (Freesia hybrid cultivar)
LrbHLH44	DN51573_c0_g1_i8_1	314	942	6.68	35673.2	Nuclear	100%, 2e-115, 59.15%, XP_020251566.1, transcription factor bHLH63-like (Asparagus officinalis)
LrbHLH45	DN52993_c1_g2_i1_1	252	756	4.89	28217.7	Nuclear	100%, 2e-90, 58.17%, XP_020268269.1, transcription factor bHLH53-like (Asparagus officinalis)
LrbHLH46	DN47037_c0_g1_i6_1	554	1662	6.21	62810.07	Nuclear	99%, 0.0, 76.87%, QDS02912.1,basic helix-loop-helix (Narcissus tazetta subsp. chinensis)
LrbHLH47	DN41224_c0_g1_i1_1	293	879	8.54	33186.16	Nuclear	91%, 6e-68, 60.00%, XP_026662619.1, transcription factor bHLH57 (Phoenix dactylifera)
LrbHLH48	DN29633_c1_g1_i1_3	238	714	4.79	27054.42	Nuclear	99%, 1e-102, 66.80%, 248, XP_010929341.1,transcription factor bHLH35 isoform X4 [Elaeis guineensis]
LrbHLH49	DN50755_c2_g1_i10_1	298	894	5.02	33318.5	Nuclear	100%, 6e-115, 60.38%, 316, QOJ43693.1, bHLH transcription factor [Dracaena cambodiana]
LrbHLH50	DN50023_c0_g1_i7_1	308	924	6.1	27474.9	Nuclear	97%, 2e-116, 63.84%, XP_020264410.1, transcription factor bHLH49 (Asparagus officinalis)

## Sheet: Table S2b
Supplementary Table 2b. Chacteristics of LtbHLH genes identified from Lycoris longitubatranscriptome.
Gene name	L. longituba Gene ID	Root-1	Root-2	Root-3	Leaf-1	Leaf-2	Leaf-3	Bulb-1	Bulb-2	Bulb-3	NR
LrbHLH1	c84018_g1	0	0	0	0.99	1.18	2.61	1.34	1.22	2.61	gi|672167088|ref|XP_008803490.1| PREDICTED: transcription factor bHLH137-like [Phoenix dactylifera]
LrbHLH2	c124197_g1	1.06	0	0.76	4.28	1.6	2.01	4.61	2.02	1.16	gi|672175986|ref|XP_008808056.1| PREDICTED: transcription factor ILI5-like isoform X2 [Phoenix dactylifera]
LrbHLH3	c109357_g1	0	0.24	1.22	0	0	0	0.4	7.84	2.95	gi|743772199|ref|XP_010916402.1| PREDICTED: transcription factor BEE 3-like isoform X3 [Elaeis guineensis]
LrbHLH4	c123000_g1	0.25	1.74	1.28	0.13	2.03	2.07	0.25	3	3.75	gi|743891259|ref|XP_010911272.1| PREDICTED: transcription factor bHLH92-like [Elaeis guineensis]
LrbHLH5	c125888_g3	23.57	29.44	30.61	5.24	8.64	7.06	16.86	19.76	19.62	gi|1035956578|gb|OAY78152.1| Transcription factor ILR3 [Ananas comosus]
LrbHLH6	c130102_g1	1.39	1.59	1.15	1.51	3.91	1.37	3.68	4.13	4.36	gi|672196946|ref|XP_008776945.1| PREDICTED: transcription factor bHLH94-like [Phoenix dactylifera]
LrbHLH7	c143216_g2	1.17	4.72	4.33	1.81	7.39	7.44	2.63	14.64	12.62	gi|743848418|ref|XP_010939354.1| PREDICTED: transcription factor bHLH74-like isoform X4 [Elaeis guineensis]
LrbHLH8	c143756_g1	1.26	3.9	2.57	11.97	35.71	34.43	10.06	17.61	19.09	gi|743806769|ref|XP_010927803.1| PREDICTED: transcription factor bHLH137-like [Elaeis guineensis]
LrbHLH9	c133836_g1	1.15	6.45	6.4	0.56	3.31	2.52	1.45	9.61	9.09	gi|695059223|ref|XP_009417961.1| PREDICTED: uncharacterized protein LOC103998264 [Musa acuminata subsp. malaccensis]
LrbHLH10	c101681_g1	0	0.12	0	0.19	0.13	0.22	0.29	0	0.21	gi|743860740|ref|XP_010943093.1| PREDICTED: transcription factor HEC2-like [Elaeis guineensis]
LrbHLH11	c124197_g2	6.91	2.37	2.44	139.22	85.59	80.49	113.78	74.16	62.42	gi|743773359|ref|XP_010917019.1| PREDICTED: transcription factor ILI5-like [Elaeis guineensis]
LrbHLH12	c139813_g3	21.02	38.94	40.88	4.54	10.18	10.89	14.19	21.12	21.72	gi|743764359|ref|XP_010912385.1| PREDICTED: uncharacterized protein LOC105038317 isoform X3 [Elaeis guineensis]
LrbHLH13	c143216_g3	0.56	1.91	3.08	0	0.62	0.64	0.58	4.25	4.46	gi|743836731|ref|XP_010936187.1| PREDICTED: transcription factor bHLH74-like [Elaeis guineensis]
LrbHLH14	c116249_g1	0.45	0.52	0.44	1.28	3	2.74	0.79	0.47	0.66	gi|672173956|ref|XP_008807118.1| PREDICTED: transcription factor bHLH75-like [Phoenix dactylifera]
LrbHLH15	c112650_g1	11.53	6.01	7.13	9.47	6.37	5.81	13.07	3.08	4.56	gi|695002167|ref|XP_009420274.1| PREDICTED: transcription factor bHLH128-like [Musa acuminata subsp. malaccensis]
LrbHLH16	c139847_g1	5.87	39.47	42.91	5.36	31.79	28.12	6.68	29.85	27.5	gi|743814771|ref|XP_010930149.1| PREDICTED: transcription factor bHLH129-like isoform X1 [Elaeis guineensis]
LrbHLH17	c140023_g1	14.97	14.42	14.5	0.18	0.17	0.32	0.56	1	1.93	gi|672132309|ref|XP_008789736.1| PREDICTED: uncharacterized protein LOC103707137 [Phoenix dactylifera] gi|672132311|ref|XP_008789737.1| PREDICTED: uncharacterized protein LOC103707137 [Phoenix dactylifera]
LrbHLH18	c132090_g1	3.27	6.38	6.4	1.18	2.71	2.59	1.33	3.17	4.54	gi|672144145|ref|XP_008795968.1| PREDICTED: transcription factor bHLH110 [Phoenix dactylifera]
LrbHLH19	c145630_g2	22.38	13.67	13.4	32.48	19.09	22.79	35.06	17.91	19.26	gi|743861587|ref|XP_010943322.1| PREDICTED: transcription factor BIM2 isoform X7 [Elaeis guineensis]
LrbHLH20	c134674_g1	0.38	1.6	1.35	0.69	6.78	6.27	0.2	2.59	3.14	gi|672173333|ref|XP_008806796.1| PREDICTED: transcription factor GLABRA 3 [Phoenix dactylifera]
LrbHLH21	c146337_g1	92.39	57.1	51.07	87.22	40.37	35.57	181.99	92.97	87.29	gi|743791037|ref|XP_010923317.1| PREDICTED: transcription factor bHLH79 isoform X2 [Elaeis guineensis]
LrbHLH22	c134771_g2	28.16	17.19	15.38	14.32	9.91	10.48	28.49	15.86	15.1	gi|695037692|ref|XP_009406341.1| PREDICTED: transcription factor bHLH62-like [Musa acuminata subsp. malaccensis]
LrbHLH23	c125414_g1	4.08	10.19	7.56	0.57	1.36	1.89	4	12.73	9.86	gi|695031152|ref|XP_009403078.1| PREDICTED: transcription factor bHLH94-like [Musa acuminata subsp. malaccensis]
LrbHLH24	c148569_g2	2.16	3.45	4.75	2.62	6.05	6.46	3.08	5.17	5.88	gi|743775609|ref|XP_010918188.1| PREDICTED: transcription factor bHLH89-like [Elaeis guineensis]
LrbHLH25	c145266_g2	1.12	2.43	2.46	77.95	155.79	154.92	8.62	18.95	15.37	gi|743762172|ref|XP_010906815.1| PREDICTED: transcription factor PIF4-like isoform X2 [Elaeis guineensis]
LrbHLH26	c147274_g2	53.48	59.18	62.84	40.37	45.68	44.64	58.2	58.71	67.92	gi|743759311|ref|XP_010931430.1| PREDICTED: transcription factor ILR3-like [Elaeis guineensis]
LrbHLH27	c132402_g1	14.96	11.67	12.09	24.77	20.68	17.55	21.72	20.88	19.71	gi|743834288|ref|XP_010935491.1| PREDICTED: transcription factor bHLH115-like [Elaeis guineensis]
LrbHLH28	c137684_g3	9.09	11.87	10.18	1.04	4.43	3.11	7.28	11.23	11.78	gi|296082280|emb|CBI21285.3| unnamed protein product [Vitis vinifera]
LrbHLH29	c139023_g4	0.34	1.73	2.36	0.17	1.26	2.01	1.03	7.94	7.49	gi|743836906|ref|XP_010936243.1| PREDICTED: transcription factor bHLH18-like isoform X1 [Elaeis guineensis] gi|743836910|ref|XP_010936244.1| PREDICTED: transcription factor bHLH18-like isoform X1 [Elaeis guineensis]
LrbHLH30	c144584_g1	4.87	18.86	21.52	2.61	18.91	19.08	7.91	42.89	38.29	gi|743861705|ref|XP_010943352.1| PREDICTED: transcription factor bHLH49 isoform X1 [Elaeis guineensis]
LrbHLH31	c140377_g3	16.76	9.63	9.8	16.32	11.07	10.17	26.25	16.48	16.03	gi|695048669|ref|XP_009412249.1| PREDICTED: transcription factor bHLH13-like [Musa acuminata subsp. malaccensis] gi|695048671|ref|XP_009412250.1| PREDICTED: transcription factor bHLH13-like [Musa acuminata subsp. malaccensis] gi|695048673|ref|XP_009412251.1| PREDICTED: transcription factor bHLH13-like [Musa acuminata subsp. malaccensis]
LrbHLH32	c147744_g2	1.94	4.2	3.56	20.74	41.06	42.87	12.28	18.55	16.9	gi|743769034|ref|XP_010914797.1| PREDICTED: transcription factor PIF3-like isoform X2 [Elaeis guineensis]
LrbHLH33	c136172_g4	11.33	46.96	45.62	4.23	24.27	23.21	6.4	20.15	22.14	gi|672150809|ref|XP_008797366.1| PREDICTED: transcription factor bHLH10-like [Phoenix dactylifera] gi|672150811|ref|XP_008797367.1| PREDICTED: transcription factor bHLH10-like [Phoenix dactylifera] gi|672150813|ref|XP_008797368.1| PREDICTED: transcription factor bHLH10-like [Phoenix dactylifera] gi|672150815|ref|XP_008797369.1| PREDICTED: transcription factor bHLH10-like [Phoenix dactylifera]
LrbHLH34	c138209_g2	59.03	47.75	55.69	61.06	55.11	61.89	58.41	50.81	47.3	gi|743765794|ref|XP_010913124.1| PREDICTED: transcription factor bHLH130-like [Elaeis guineensis]
LrbHLH35	c138883_g2	47.44	207.01	216.81	12.22	78.26	75.98	11.12	57.37	55.16	gi|743780425|ref|XP_010920506.1| PREDICTED: transcription factor bHLH155 isoform X2 [Elaeis guineensis]
LrbHLH36	c145630_g2	22.38	13.67	13.4	32.48	19.09	22.79	35.06	17.91	19.26	gi|743861587|ref|XP_010943322.1| PREDICTED: transcription factor BIM2 isoform X7 [Elaeis guineensis]
LrbHLH37	c143216_g2	1.17	4.72	4.33	1.81	7.39	7.44	2.63	14.64	12.62	gi|743848418|ref|XP_010939354.1| PREDICTED: transcription factor bHLH74-like isoform X4 [Elaeis guineensis]
LrbHLH38	c138209_g1	0	0	0	0.77	0	0	0	1.26	0	gi|743765794|ref|XP_010913124.1| PREDICTED: transcription factor bHLH130-like [Elaeis guineensis]
LrbHLH39	c137729_g1	130.81	116.56	130.48	95.06	94.97	92.42	206.91	196.71	189.9	gi|743791033|ref|XP_010923316.1| PREDICTED: transcription factor bHLH79 isoform X1 [Elaeis guineensis]
LrbHLH40	c117292_g1	0.13	0.43	0.75	0	0	0	0.47	4.96	3.76	gi|694999893|ref|XP_009409165.1| PREDICTED: transcription factor ILI3-like [Musa acuminata subsp. malaccensis]
LrbHLH41	c123013_g1	1.23	0.41	0	0.11	0.29	0	0.44	1.04	0.36	gi|1021030878|gb|KZM88663.1| hypothetical protein DCAR_025738 [Daucus carota subsp. sativus]
LrbHLH42	c132578_g1	0.21	0.06	0.28	238.18	129.48	128.04	34.25	14.67	13.23	gi|567160540|ref|XP_006396204.1| hypothetical protein EUTSA_v10028687mg [Eutrema salsugineum] gi|557097221|gb|ESQ37657.1| hypothetical protein EUTSA_v10028687mg [Eutrema salsugineum]
LrbHLH43	c140486_g1	53.61	32.49	37.65	34.79	25.8	28.39	61.83	44.11	42.42	gi|743826984|ref|XP_010933462.1| PREDICTED: transcription factor MYC4-like [Elaeis guineensis]
LrbHLH44	c136164_g2	0.38	0.34	0.39	19.65	34.56	33.48	3.7	5.56	6.54	gi|1012030912|ref|XP_015952003.1| PREDICTED: transcription factor bHLH63-like [Arachis duranensis]
LrbHLH45	c222195_g1	0	0	0	0.22	0.34	0.29	0.23	0	0.26	gi|672112484|ref|XP_008806162.1| PREDICTED: transcription factor bHLH52-like [Phoenix dactylifera]
LrbHLH46	c134674_g1	0.38	1.6	1.35	0.69	6.78	6.27	0.2	2.59	3.14	gi|672173333|ref|XP_008806796.1| PREDICTED: transcription factor GLABRA 3 [Phoenix dactylifera]
LrbHLH47	c121898_g2	0	0	0	1.59	0.64	0	1.6	1.04	0.68	gi|672154242|ref|XP_008797639.1| PREDICTED: transcription factor bHLH57 [Phoenix dactylifera]
LrbHLH48	c124342_g1	0	0.1	0.18	0	0.1	1.26	0.32	0.57	0.09	gi|743812144|ref|XP_010929341.1| PREDICTED: transcription factor bHLH35 isoform X2 [Elaeis guineensis]
LrbHLH49	c132612_g1	12.45	15.09	15.44	3.39	7.02	6.82	19.07	29.35	36.12	gi|743833189|ref|XP_010935191.1| PREDICTED: transcription factor bHLH93-like [Elaeis guineensis]
LrbHLH50	c144584_g1	4.87	18.86	21.52	2.61	18.91	19.08	7.91	42.89	38.29	gi|743861705|ref|XP_010943352.1| PREDICTED: transcription factor bHLH49 isoform X1 [Elaeis guineensis]

## Sheet: Table S2c
Supplementary Table 2c. Chacteristics of LtbHLH genes identified from Lycoris aurea transcriptome.
Gene name	Lycoris aurea gene ID	CK_rawfragments(8253933)	CK_FPKM	TREAT_rawfragments(8017301)	TREAT_FPKM	Nr-annotation
LrbHLH1	CL10185.Contig2_All	222	18.3592	120	10.2168	predicted protein [Populus trichocarpa] >gi|222850199|gb|EEE87746.1| predicted protein [Populus trichocarpa]
LrbHLH2	Unigene8449_All	12	3.6713	34	10.7092	predicted protein [Hordeum vulgare subsp. vulgare]
LrbHLH3	CL9839.Contig2_All	30	2.6111	20	1.7921	hypothetical protein POPTRDRAFT_572918 [Populus trichocarpa] >gi|222861217|gb|EEE98759.1| hypothetical protein POPTRDRAFT_572918 [Populus trichocarpa]
LrbHLH4	CL2475.Contig2_All	143	14.1429	643	65.4707	PREDICTED: transcription factor bHLH92-like [Brachypodium distachyon]
LrbHLH5	Unigene122_All	39	5.4878	70	10.1407	PREDICTED: transcription factor ILR3-like [Brachypodium distachyon]
LrbHLH6	Unigene11417_All	9	3.7215	8	3.4056	PREDICTED: transcription factor FAMA-like [Glycine max]
LrbHLH7	Unigene11654_All	188	17.2815	235	22.2395	unnamed protein product [Vitis vinifera]
LrbHLH8	Unigene19122_All	50	11.6048	19	4.54	predicted protein [Populus trichocarpa] >gi|222869292|gb|EEF06423.1| predicted protein [Populus trichocarpa]
LrbHLH9	Unigene21320_All	22	6.5975	9	2.7786	--
LrbHLH10	CL637.Contig21_All	0	0	3	0.7141	Os03g0797600 [Oryza sativa Japonica Group] >gi|113550034|dbj|BAF13477.1| Os03g0797600 [Oryza sativa Japonica Group]
LrbHLH11	Unigene8449_All	12	3.6713	34	10.7092	predicted protein [Hordeum vulgare subsp. vulgare]
LrbHLH12	CL433.Contig12_All	52	3.1437	46	2.8631	PREDICTED: uncharacterized protein LOC100838428 [Brachypodium distachyon]
LrbHLH13	Unigene11654_All	188	17.2815	235	22.2395	unnamed protein product [Vitis vinifera]
LrbHLH14	Unigene8202_All	12	2.022	17	2.9491	hypothetical protein SORBIDRAFT_02g027430 [Sorghum bicolor] >gi|241923769|gb|EER96913.1| hypothetical protein SORBIDRAFT_02g027430 [Sorghum bicolor]
LrbHLH15	CL2673.Contig1_All	109	10.4147	120	11.8041	PREDICTED: transcription factor bHLH128 [Vitis vinifera]
LrbHLH16	CL1136.Contig1_All	51	5.3266	34	3.6559	PREDICTED: transcription factor bHLH128 [Vitis vinifera]
LrbHLH17	Unigene8354_All	20	5.7148	12	3.5301	conserved hypothetical protein [Ricinus communis] >gi|223539869|gb|EEF41449.1| conserved hypothetical protein [Ricinus communis]
LrbHLH18	CL1179.Contig1_All	96	8.0714	103	8.9155	transcription factor, putative [Ricinus communis] >gi|223546724|gb|EEF48222.1| transcription factor, putative [Ricinus communis]
LrbHLH19	CL4969.Contig4_All	117	10.7631	138	13.0697	bHLH transcription factor [Musa acuminata AAA Group]
LrbHLH20	Unigene8808_All	83	8.5147	42	4.4358	bHLH transcription factor [Lilium hybrid division I]
LrbHLH21	CL8223.Contig2_All	420	51.7122	381	48.2949	Os03g0802900 [Oryza sativa Japonica Group] >gi|113550076|dbj|BAF13519.1| Os03g0802900 [Oryza sativa Japonica Group]
LrbHLH22	CL9839.Contig1_All	37	3.4939	43	4.1804	hypothetical protein POPTRDRAFT_572918 [Populus trichocarpa] >gi|222861217|gb|EEE98759.1| hypothetical protein POPTRDRAFT_572918 [Populus trichocarpa]
LrbHLH23	Unigene11417_All	9	3.7215	8	3.4056	PREDICTED: transcription factor FAMA-like [Glycine max]
LrbHLH24	Unigene27488_All	6	1.7861	24	7.3551	Os04g0599300 [Oryza sativa Japonica Group] >gi|38345766|emb|CAE03466.2| OSJNBa0083N12.3 [Oryza sativa Japonica Group] >gi|113565320|dbj|BAF15663.1| Os04g0599300 [Oryza sativa Japonica Group]
LrbHLH25	CL5211.Contig1_All	736	50.3215	521	36.6729	hypothetical protein PRUPE_ppa017228mg, partial [Prunus persica]
LrbHLH26	CL1393.Contig4_All	243	27.5919	255	29.809	PREDICTED: transcription factor ILR3-like isoform 1 [Glycine max]
LrbHLH27	CL4310.Contig2_All	20	2.7256	15	2.1046	DNA binding protein [Zea mays] >gi|195636470|gb|ACG37703.1| DNA binding protein [Zea mays]
LrbHLH28	CL1412.Contig1_All	413	36.4699	446	40.5464	inducer of CBF expression 1-6 [Musa AB Group]
LrbHLH29	Unigene12214_All	93	10.0333	161	17.8821	PREDICTED: transcription factor bHLH25-like [Fragaria vesca subsp. vesca]
LrbHLH30	CL3991.Contig1_All	136	22.1763	191	32.0639	unnamed protein product [Vitis vinifera]
LrbHLH31	CL9170.Contig1_All	241	17.2975	496	36.6506	PREDICTED: transcription factor bHLH13 [Vitis vinifera]
LrbHLH32	CL8292.Contig4_All	24	1.2998	26	1.4497	PREDICTED: transcription factor PIF3-like [Vitis vinifera]
LrbHLH33	Unigene9170_All	263	28.1979	284	31.3481	predicted protein [Hordeum vulgare subsp. vulgare]
LrbHLH34	CL7583.Contig2_All	426	28.8656	415	28.9503	Os08g0506700 [Oryza sativa Japonica Group] >gi|113624159|dbj|BAF24104.1| Os08g0506700 [Oryza sativa Japonica Group]
LrbHLH35	CL662.Contig5_All	7	0.2842	6	0.2508	PREDICTED: uncharacterized protein LOC100249509 [Vitis vinifera] >gi|297740322|emb|CBI30504.3| unnamed protein product [Vitis vinifera]
LrbHLH36	CL176.Contig1_All	73	6.1376	73	6.3187	bHLH transcription factor [Musa acuminata AAA Group]
LrbHLH37	Unigene11654_All	188	17.2815	235	22.2395	unnamed protein product [Vitis vinifera]
LrbHLH38	CL7583.Contig2_All	426	28.8656	415	28.9503	Os08g0506700 [Oryza sativa Japonica Group] >gi|113624159|dbj|BAF24104.1| Os08g0506700 [Oryza sativa Japonica Group]
LrbHLH39	CL8223.Contig2_All	420	51.7122	381	48.2949	Os03g0802900 [Oryza sativa Japonica Group] >gi|113550076|dbj|BAF13519.1| Os03g0802900 [Oryza sativa Japonica Group]
LrbHLH40	Unigene8449_All	12	3.6713	34	10.7092	predicted protein [Hordeum vulgare subsp. vulgare]
LrbHLH41	CL637.Contig20_All	0	0	0	0	Os03g0797600 [Oryza sativa Japonica Group] >gi|113550034|dbj|BAF13477.1| Os03g0797600 [Oryza sativa Japonica Group]
LrbHLH42	CL1184.Contig3_All	70	5.8772	55	4.7541	PREDICTED: transcription factor UNE10-like [Vitis vinifera]
LrbHLH43	CL5212.Contig2_All	903	46.1419	1293	68.0203	PREDICTED: transcription factor MYC2-like [Vitis vinifera]
LrbHLH44	CL10185.Contig2_All	222	18.3592	120	10.2168	predicted protein [Populus trichocarpa] >gi|222850199|gb|EEE87746.1| predicted protein [Populus trichocarpa]
LrbHLH45	CL4745.Contig6_All	12	1.1986	5	0.5141	PREDICTED: uncharacterized protein LOC100243222 [Vitis vinifera]
LrbHLH46	Unigene8808_All	83	8.5147	42	4.4358	bHLH transcription factor [Lilium hybrid division I]
LrbHLH47	Unigene22793_All	14	5.219	4	1.5351	TPA: putative HLH DNA-binding domain superfamily protein [Zea mays]
LrbHLH48	CL3823.Contig2_All	167	14.319	993	87.6554	Transcription factor bHLH [Medicago truncatula] >gi|355484125|gb|AES65328.1| Transcription factor bHLH [Medicago truncatula]
LrbHLH49	CL1412.Contig1_All	413	36.4699	446	40.5464	inducer of CBF expression 1-6 [Musa AB Group]
LrbHLH50	CL3991.Contig1_All	136	22.1763	191	32.0639	unnamed protein product [Vitis vinifera]
