# Supplementary material for: Transcriptome-wide characterization of bHLH transcription factor genes in Lycoris radiata and functional analysis of their response to MeJA
Source: Front Plant Sci. 2023 Jan 10;13:975530. doi: 10.3389/fpls.2022.975530 (PMC9872026; doi:10.3389/fpls.2022.975530)
Supplement: Supplementary file 3 [file Table_3.xlsx]

## Sheet: Supplementary Table 3
Supplementary Table 3 | The full-length amino acids sequence of LrbHLHs
>LrbHLH1
MEAFLYQQPQFSLLDSLYLSNSPIHQNGESSNASSYFTNAYDSTQEASTVSSLDDVMPLPKPQVISSEKKRKQGENNGSCLTTGQLKGARESKSRRKKANGALKGTTEGKKPKATNNEVPPTGYIHVRARRGQATDSHSLAERVRRERISERMKKLQGLVPSCDKVIGKALILDEIINYVQSLQNQVEFLSMKIASVNPIINFGVDFEDSMMQPEDIGSISQPIPSSIQNGHIPLTIFEEAANDLQVIDSHSSAFPLHGHVEPTAFSQDSSSFQMQVGDS
>LrbHLH2
MSSRRTQISEEEINELVLKLQSVLPETRHRGSGRASASKLLKETCSYIKRLHREVDDLSDQLAHLFSSMDMGSAEAEIIRSLLRSN
>LrbHLH3
MEEFVNFPNSLKPSISFVETEHSLDSMSQLDELNGLVMENPNLGFMGYSNDISLPVLENFSSIFPIKCAKPTMYLNADASIEQRNEDEKRKSDAVSEMNSLCTSETKKRNISGSVKRRKRNAMEMEKPLMEVVHVRARRGQATDSHSLAERVRREKINERMRCLQDLVPGCYKTMGMAGMLDEIINYVQSLQNQVEFLSMKLSAASILCDFGLDVETPTMQQLLQGVGDAYEAQELERVMIEGYGDQGTSFQPAMHF
>LrbHLH4
MDFFSSSSSSSFQDEFMHEDIFCWDFPMEHFDLSAIDPYLLSAPIEEPQIMSRSSFVKYERPVGEFSIECSSSGTSSEKNIHHRVIDLLRRIPRAQTEHRTEEFSRGFRHMMRERQRREKLSQSYADLHSMLPCRSKGDKNSIVQSAMAYVKELQGVKEELLRRNEELKLKNTKKSNVEGAKIKIRMANSMSTLDSMIGALHSLKTMDVKAMGIQTDFSGHDLAAIISIDTKIRTNEVERAV
>LrbHLH5
MGSAQNINRGGGGGGWLLDYGICDEVLASDFIWDSQIIDDPMISGAMLGFDASFKEGSGSDNACSKKRSRAESCAAPGTKACREKMRRDKLNDRFMELCSILDPGRPPKADKVAILGDATRRLNQLRLEAQKLKESNEALQDAIKNLKEEKFELRDEKVRLKAEKDRMEQVLKASSTAPTFIPYKTVPYTNYLPLGMWQWFPPTALDTSQDHVLRPPVA
>LrbHLH6
MALDAVVFPQDLFDCSLKDLCGYDIGDLLMEFDDDQAKEFGEWGIDLASSSKENSGGLEEVVVERIKKRRRRVKSCKNKEEVENQRMTHIAVERNRRKLMNEHLSVLRSMMPPGYVYRGDQASIVGGAINFVKELEQLLQTLEAQRRTKHHLNFADSFKFSHSSSDCSNKTINTTTTAIATTSNNNNTTETTSKKQTAVADIEVNMVESHANLKVLSRRQPKQLLKMVAGLQSFRFTVLHLNVVTTADQMALYSFNLKVEDDCPFRSVDEITTTVYRMVGEIEE
>LrbHLH7
MSVQKEICGNAEEQFLVTDWDQNMKFSGSAGLSTTYNVGIDRLPSLSRFGSESLSEFMSSFGLPENTQIQEFPSTYDHAVENLKGKKRKKSSECGDQSVEVEKKNDVPTEISRSSMDKDEKKQKHEVDPSVKGSTDALKEDFVHVRAKRGQATNSHSLAERVRREKISERMKLLQDLVPGCNKITGKAVMLDEIINYVQSLQKQVEFLSMRLATVNPEYILDVEQIVSKENAHSRYGSSPSLGYCHPQLQPGMVIQSLQNSRDFLRIATNPQISPMAQVANPWDNEFQNAIQLGLIPNLPNEGVELNGSMKAEL
>LrbHLH8
MEAFLYQQHQSFILDSFYDNNYLPNSPINDISLNAPHQNGDLSNVSSCFQDSPTSSLDVVPPASLEKKRKQSDESCLSTGQSKGAKESKSRKKNLNGGSKKSKAKELKDRKETNEEPPLGYIHVRARRGQATDSHSLAERVRRERISERMKKLQGLVPGCDKVIGKALVLEEIINYVESLQNQVEFLSMKIASLNPILYDFGVGFEDYTSQPEEMGSISQPMPSVIQNNHIPPTAFEGATDSLQPVIYGQGPHNFSQDSGSFLMLNNSFSF
>LrbHLH9
MGGGNGVALPRLSKRYNVGMNSVVPLQEQLRDASVNVASCQAKDKHLSAKHHFYSHTLPQVSSDHGDQVSTDLITPIPLCVIPAEKMPKGTVSPTTRHDPFSIPSATSTATASTTRIRDGTNLQLALCPVEHNQHMENGIASKIGYSNPTIEGELADASKNGKRIATHSLSHLEQISAGDRCVVADPCFNQILPSREAKSRTIQDRLRRARISDGIKALRNNVPCSGTSDKGDEAAVLDDTIDYIKYLKLQLKVLSQSRLNCECTSYPFVHLEGYGHYLLHQRVSNEPLEEVMGNLLEMKPCMANELLESKGLAILPMDLAYALLQT
>LrbHLH10
MDVEFLNSTPEAQMDLISMMMQMENLSEFPDHRQVHQPPPLPAAFPSGGGISISPPPPPTPFINFVGTAYQENLMSFDTDNQASVAAMREMIFRIAAMQPIHIDPESVKPPKRRNVRISKDPQSVAARHRREKISERIRILQRLVPGGTKMDTASVLDEAIHYVKFLKSQVQSLERAMASRSANDGLGFGSSGNYSCF
>LrbHLH11
MSSRRATRITDEEINELISKLQSLLPESRRRNSSRASASKLLKETCSYIKSLHREVDDLSDRLSELMNTMDSNSAQAEIIRSLLRS
>LrbHLH12
MGSIKLREALRCLCDEIGWSYAVFWRSVESESSMHLVWGDGHVVENRMEVLVHKIMAQQVHLLGEGIVGQAAATGNHQWIVTDNIHINASCSKDLSELEHQFSAGIQTITIIPLLAYGVLQLGCTQMVMEDVRFVNHVKILFEQLDCVTGSLLPDMSQKALGQNSQLLNGIPVVVSKMLPDQLTITNTSVPPSDAFRPIIYPVCQQTLHVNSQLENRSLGDQRIVCNPDMKLIQSAFAHDSALQYQYQLSPLTSGLPSDSLLFSIKYWESANRIGAESDNTKAFPISSHGPIFPDSLKYSNIPSFSRRGDIGDSANALERFSFLQDGTRGASSSPYPNLSSTEVAQMLSSSDLKSSQGILVDPSPSYLFINTSEPLAIAGNQKQEGGLCTTCDIPSIES…
>LrbHLH13
SMPVHKEFSSMEAPCFSVNAAEQLSVTDGAPPHSVDQGMKFDGTSDLSSYNVGNSNIPSMECLPSFPCFGSESLSEIMDSFVLRQGAQMTSSLCSQELPSTTVHGTEKNFKERKRKRMPECGIQSNFPIANHRVESKQQKDVPTENDENQQTSDASPGVKENGNANKENYIHVRAKHGQATNSHSLAERVRREKISERMKLLQDLVPGCNKITGKAVMLDEIINYVQSLQRQVEFLSMKLAAVNPEINLDTEQIFSKVMQAGMALPSLTNYRDILSTAINHQISPMVQLPIPWDFQNFIQLGLIPNIPHDVMDPTGTIKVEL
>LrbHLH14
MAEFVNCPNSLETEQSLDVMSHFDAFSGNVMENSNLGFMGYSDDNFLPLLENFSGLSSIGCLKPIMNPNLIFSAEERRSEVKKRKAEAVSEATNSVGSSATAFETTKKKNSLGSVKRGRSNSKEVEKGGEVVHVRARRGQATDSHSLAERVRREKINKRMRCLQDLVPGCYKTMGMAGMLDEIINYVQSLQNQVEFLSMKLTAASSFYDFNFDIEPTRQVLPRVGDASEAQEMDILMMGEGYEGITCFQSTMPF
>LrbHLH15
PVYRPMASPNPSLTRYGSAPGSFLAVLADSVVPSGGGTSANGVGSLIGSGSEPETAATLPISCFFTAGGRGGDNLASCLSSESACCGPSEHHVGPTEGGGAQLMRHSSSPAGFFAHLMMDNGFSVSRGMGHYSQAPNNGVHTMPSTRLKSQLSFSRQEPLSQISEISIPEMGENTMGGNSSDENAGNVGQSYISSNYSIGSWDDTNSIAFSTPSRKRRKDSSDNLLASLGCLESQYSLPTTSLEMAAIDKLLQAQDSVAFKVRAKRGCATHPRSIAERERRTRISEKLRKLQELVPNMDRVRRMSGTGIYDLYQEADNKYNDFFRIII
>LrbHLH16
MSRFFTGAGEGGGENSVNCLSSESACGGPVEHHVGPGSSGGGAQLMRHSSSPAGLFAHLMMDNVTRGMGHYSQPPNNGVHTMPSTRLKSQLSFSRQEPLCQISEISIPEMGENTICGNRSDENAGNVGQSYISSNYSIGSWDDTNSIVFSTPSRKRRKDSSDELLTSISHLESQYSLPTTSLEMAAIDKLLQTQDSVAFKVRAKRGCATHPRSIAERERRTRISKKLRKLQDLVPNVDKQTSTSEMLDLAVQHIKELQKQAQDLSQERANCRCACKDE
>LrbHLH17
MVGSVGGGGGGRSKEAAGMIALHEALRNVCLNSDWAYSVFWTIRPRPRCRGGNGCKVGDDNGSLMLMWEDGFCRTRIAECLEEIDGEDPVRKAFSKMSIQLYNYGEGLMGKVASDKCHKWVFKEPSVECEPNISNYWQSSFDALPPEWTDQFTSGIETIAVIQAGHGLLQLGSCKIIPEDLHFVLRMRHMFESLGYQSGFFLSQLFSSTRTNSPSSSSPMKQIPNRPTPPIFNWTPEIPQPSFHSSPQIGVLPHSNHTQIDGMMPDHESELKWPNGLSFFTALTGRTDDEKLLFGHGKGMHSSNSQMNLCGNMEEANNIVESNVDNTEDYLGLERNSSKVRKMESSGKSKRSFTMTARMVNSSSSSSQQGMEYRSSEAGIYSDIMETFLE
>LrbHLH18
MMESSNLNLDLHHQEDFHGSSSSLAIPWNQDIIHNNTHEIPMVHELGFQWGPTCINGEGYLMNQEDYISKNAKGELEINLQDYSLMPSHVKYELNQINGLIQPSFEPMNLGNHNGRESFSMVLPSANVCSLNYLNGLYTSSLGMPQPSLNSMTDLLREDLAYNGTTLGQLPEPAHAAVSTSHHKVSHSSVSGVTEAKRSLDCKITSPPPSKKPRLESRTLFTPFKVRKEKLGDRIAALQQLVAPFGKTDTASVLMEAIGYIKFLQDQVETLSVPYMNSLNDKKTRSSQGGSGEEREEQKPDLRSRGLCLVPLSCMSYVTNENGGVWSPNNYRG
>LrbHLH19
MEFQGKKTTHDFLSLYTKDSSFQLQDSRPPSQGFYLKTHDFLKPLEKSGEPEPAPRPGPTDRAADVAHVLPGGIGTYSITHVAENGSPAVVKPEVVTCTRGPGLASKPEPDSGFGSYTGVAFALWDASSAAAKDSGGRDQLPSTFGTTASFSSRNHPAQDKKRLMESGSRSSRGFDEEDEDDDEFGKREGTSKKVELTVRVDGKGGNDQKPTTPRSKHSATEQRRRSKINDRFQILRELIPHSDQKRDKASFLLEVIEYIRFLQEKVQKYESSYPGWGEENTKLMPRNNNQVIRDGTADPSQAIKNGHAPGLMSSIDDNRVTESAMSAGVPYKTMENPVGFSNKASSALISLQPNCPSVERGIGVAQTQPRLISDIDNMASQSRTQWLRRSGPADCSVE…
>LrbHLH20
AMAQIQEGMQEKNLRKQLAATVGNIKWSYTIFWSTSASQRRVLTWGDGYYNGDIKTRKTTQPMEFKADQIGLHRSEQLRELYESLSADENNQQTRRPSASLSPEDLTASEWYYVVCMSFTFSPGQGLPGRALASNQHIWVSNAQFADSKTFSRSLLAKSASIQTVVCFPFMDGVLELGTTELVLEDSGLIHKVTTAFWDIPIPVCSEQSMSNSPLEEQDQEENMPPLLGQRIGDVMDLENHNLISEHHPPLEHVLSPFAFNFPSYAPNEGTELAHDRVEELHPNIDELQNGSPNYSSNDSFKMDDCMSFVNTPMIPSSPEGGRIKNNVLDYLQEGNFARLNSLDLDGDETHYQRTLSAILKNSKGSDSTLFLLHGSRASSFTIWRRNLNSVKPVGNRHQ…
>LrbHLH21
MDPNSLISQTPIPEIWQFPLVGVPPSLKINGRDSSVAESTVTDHSGGSRGRRRRRDSAPPSEDESSKIVSTSSANDVTDSEVKRLKGMKSIDGNENGESKAEAEATSGLCNKLADQSIQPSEAPKQDYIHVRARRGQATDSHSLAERARREKISERMKILQDLVPGCNKVIGKASVLDEIINYVQALQRQVEFLSMKLEAVNSRTNPGSESFSLKDFGAQAYETPSLAFSSQAPREYAQGSATDWLHMQVGGALERVT
>LrbHLH22
MEKDGIFPSADFNWPSDTISPPAAQVMEVNLDSGGNSSLLNLNNWEQSTADDAQTANFESALSSLVSSPTTSSAAACNIPSPDSIVIRELIGRLGSICNNNKSSNNYRSRNDNASSSSCYATPLSSPPKLNLSIPQFQPPTPMGVGVDFVTDPGFAERAARYSCFGAARNYAQFGELSNSGQSLKENDMMMMMSMMMARPDGDLGLNANNSFKRSSSNNAREDSPPSDPIMTPSSEGNVARKRKAAFSFSSSSSSKGSRGGGNDAHHNPPKASEDENSNSKRCKSSSAAAGAKGDAVKGPKVEPQNNSAAEKQNGEDKESNAKPPEHPKQDYIHVRARRGQATDSHSLAERVRREKISERMKFLQDLVPGCNKVTGKAVMLDEIINYVQSLQRQVEFLS…
>LrbHLH23
MALEAVVYPQDSLFGCSSIGGWSFYEFGSVFGVEKDYANFNMDECNVNSSLTLENEAMTRPRKRRRMKSPKNKEEVESQRMTHIAVERNRRKQMNEYLAVLRSLMPPSYAQRGVQASIVGGAINFVKELEQLLQTLEAQKHMTNKRPSNGATPQSSPFANFFTFPQYSCNHSEINKNGIKIQGGISMDIEVTMIESHVNLKIRLRRRPKQLLNMVMGLQSLCLTTLHLNVTTATNQMVLYSFSLKVEDDCQFTSVDEISAAVYQMI
>LrbHLH24
MYDDSGYFDPSLIDSSSQVPDFNSITNNGVLEENIQIDLDHINIHDTSLGFDMEDMSIVAPVNNTIETANWDLTNQPYDATYRSAPDLLNLMQLPRYNNPPPTDASISFNGSMFYESTMNLGYVGSQPNVLRDLYQSLPQSYGLFCGVEEREVGVGGVFQETQFEEGVMDYRRGEMNGIGLKGEVKGNFATERQRREQLNEKYKALRSLVPNPTKGDRASIVGDAIEYIKELLRTVDELKILIDKKKHGINKRDTLKAEDVDAANDMESSSILPFRDDDHQMNNGALRCSWLQRKSEESFVDVRIIDNEVNIKLNQKKKPNCLVYIAKVLDKLQLDLVHVAGGNIGDSYVFMLNAKICDGSSVYASAIAKRLLEVMDRQYPTLAPPASY
>LrbHLH25
MLAPDNELVELLWRNGHVVMQSQNNRKPPTNVCEHKQAQKPDPQLKPVVPLVSPTNLIQDETASWFQYTIDDSLEKEFFPEFLDDMPMASTLDTDKPNKEVTKGLDGNSFTMPPPKSHIGDTQMASTMVNGGPANFSHFSRPMKADMGSSSIRTVGSSACGSNQVQNQTGGSYNLSKGVKAGGPMISPKERARANTFDTTVTSSSGGSGCSFGRTMGHQSTTDLSHKRKGRDGEESECHSEEAEYESFEANRSTQRPASTRKSRAAEVHNQSERRRRDRINEKMKALQELIPHCNKSDKASMLDEAIEYLKSLQLQLQLMWMGSGMTPMMFPGVQQYMPPVGMGMGHASVPSINNQIQLPRNPLANHSMPSTHLSNQMPMCASPTVSPINFPTQMQNVH…
>LrbHLH26
MASLENSNWVFDYPLINNISVTGGDFGVSGNGILWTPEGINFDSNASVEDTGKLVDAAGLKEFGSKKRFYSFQIRAQCFHLDFVMLFVICLTSTKHFRLCSVRSEASSVPGSKACREKMRRDRLNDKFLELGSILEPENPKTDKAVILSDAVRMVNQLHSEAQKLKDSNENLQEKIKELKAEKNELRDEKQRLKQEKENLEQQVKLLNARPSFMPHPPVIPTAFAASKQGQAGMHHKLMMSVVGYHGYNPMWQFMPPADVDTSLDAESCPPVA
>LrbHLH27
MDPNPISDYWIDDVGLGSDGELRCAIESFCDVIPTDSVGFQEGYVDGCGVDQTGSRKRGRDEGCTVPKTKACREKMRRDKLNERFSELGSVLDPDRPPRSDKAGILSDAARLLVQLKSEAEQLKESNEKLQEVIKELKVEKNELRDEKTRLKEDKERLEQQLKAMSALPPAFMLPPMALHHTVAANAAFAAKTQSAPMKSAPFGAFPGMTMWHWLPPAVLDTTQDSKLWSPHA
>LrbHLH28
MEEEQKIKQNEEEAANNPIIFNPAPTMEYPLQSFTSMLEDETNILYLTESLQTNQESFSSLLSANPFGLSFDLGLDPFHLTAQNLPDFNPNPHFKTAHLPETSFQAFENQQFVNLTTVLKPLELNPSVGAQPTLFQKRVANKVDTFERKRRKGNDDDEGVDEECFDGFCLNCDSDENVKSLEDFGGGGGDEKGKKKKKGGPAKNLMAERRRRKKLNDRLYMLRSVVPKISKMDRASIVGDAVEYLKELLQKINDLHNELELTTPSSSVLHTDASSFHPLTPTPPTLPCRVREELCLSPCSLPSPNGEPARVEVRMTESRSVNIHMFCARRPGLLLSTLTALDALGLDIQQAVISCFNVFALDVFEAAQCNDGACAVPEEIRSVLLNSAGSHGMLY
>LrbHLH29
MDSTTARWFFDPGMVDDPSFHQWELNSINQFDSQSMIWEGIQQSFSSESYNNNFHNPPNSSIASNNLSVSSMEYSSQNETRPKKIPKDSKPMALPKTTITSSSILTFGDPESPSDYPDMYKNLIDAVVPKEEIGMKRGHDAMVFGQVTKNKVNIGTRQPSHNQDHIIAERKRREKLSQRFIALSAIVPGLKKMDKASVLGDAIKYLKQLQEKVKTLEEQSMQKSIEAAALKKKSQLYDDDNTSCDENFGNLHSDQNQPEIEAKLSEKTVLVKIHCKNHKGCLVKTLAEIESFNLSVINTSVIPFASSLDITVMAQIEEGFCMTVKELVKKLNAAFKQFM
>LrbHLH30
MDLGEKVKFGLSKRNGDHSNYQSSSLTSEWQFNHQSVDPSCPSISMVDSLCSNLYNNPRNPQTPIEKALPMGWNQGILPSSFSHFPTDSGFIERAAKFSCFSGGYFSSMLTNETLSSYPSASRPLSGSQSPMNDQRDVKESNHEAGEAEFSEHGQESSSSKENGRRKRKRINQDMELDQVQGASPMSIETTKDNVLDTNQKGKQNGTTMVNAKPSGKNAKNSIDGDEEDYIHVRARRGQATNSHSLAERVRREKISERMKFLQDLVPGCSKVTGKAVMLDEIINYVQSLQRQVEVPYSDLL
>LrbHLH31
MKLEMTNGFGFWSDEERSIALTVLGQPAFDYLTATHFPTDGLLTAVNTDADLQTKLVDLVEGPTSSCFAATWAYAIFWQISKSKSGDLVLCWGDGHLRDIGSGSAPESETDQKIRKRVLQKLHLLYGGSDDENYALRLDRVTDAEMFFLASMYFSFPKGCDAPGRVLVSNKHLWIPDSGSSEYSVRAFLARSAGFRTVVLVPFESGVLELGSVNHLPESVELLNVIRSVFERKNRSSPPRIFGKHLNVARPVSIAKVEDRSFEVNGNVNKRGLSWNQTQKFGNGLNHFQPMKQIDFSAGTSSGAVIARIGALDSEQSDAEACCKDDKLLSLDERRPRKRGRKPANGREEPLNHVEAERQRREKLNQRFYALRAVVPNISKMDKASLLGDAIAYITDLQK…
>LrbHLH32
LEFTQSKMSDAPSFLPDHDFVELLWENGPIVLQGQSNRQKKSSYPTPIPSHNLRVQEKDGRDPTIQKFGQFRAIDSTVNELSPAVPCANIGLNTQDDDMAPWMNYPIEDPLCSEFFSELAGINPNPRPTERNSAVAKDFHNVENGNASKALREGSEPSKIKSNHLYQSSVVNNTRPKLMDSSTHQGQSQKQDLVSNPKPLHSSGGFGLMNFSHFSRPVSLARANSWSLDRLKVKEKVSSTTASTNQMESTLIQCSETLHKVGMRSVEKAKGDVEAICQEDALRNNYRSSSVVANNNCTPSDHKINNQISSFAASVAVGGNETEKGPEPIVASSSVCSGNSAGAASNDPKHQDKRKNREGEESGYHSEDLDDESTGLKKSTAPRGGTGTKRSRAAEVHNL…
>LrbHLH33
MDDFVDPFLSSSSWPDMNISSRSSWTVNIASQSNGLPTDSVKAYGGDEKDAPICMIPSAHVMENVAPEDLDFHDGSLKYLAQHELPSHDSHSSQHDTETHESNFALNEVYESNSASGSYGRETLPHSALTISSSIESNGNEPSKFAQSLGDAHSISSVSSMWPSSYSGVSLQGFGFQGVESDADVLGTTYMENGKYPRLNNSAVPSVHDCNGLPSANISNFNFGQQMKMTNGGLHPHPQGQNGLHNLHLPSFSGVQAHHQLSQSTEGNTLKHQTGHSSCVRQHLTPANNNVCNGAAKPRVRARRGQATDPHSIAERLRREKIAERMKNLQELVPNSNKADKASMLDEIIDYVKFLQLQVKVLSMSRLGAAGAVLPLITDAQVEGSGNLHLSSSVGHGAA…
>LrbHLH34
MYGSSPAATPTKDLNRPFQMSSGLLRYRSAPSSLLGEVCEDFLPVRPSSPETETMFARFLWPDLRLDKNLPPPSAAAVGGGGGGAAAGSGGGVQRKPQFPPPAAAVEKNPSMGFSSAATTAASQMMYSHHQMMTPSSMAMDADHQIKDGGNCSNLIRHGSSPAGLFANLNVENGYGVMRGMTGFGNGNEGGMGAGNTSNNNRLKSQLSFSSRQSSLMSQTSEMENDSIGGYAMNSWEESPILPDNNFSSGLKRPRDNQTEQAQNGEARNGLSHQFSLPKTSSEMAAIEKFLQFQDSVPCKIRAKRGCATHPRSIAERVRRTRISERMRKLQELVPNMDKQTNTADMLDLAVDYIKDLQKQVKSLSDSRANCTCSNSKQKPYTNST
>LrbHLH35
MGTTTSLRQLLKCLCHNACWKYAVLWKLKLMELTWEDGYFDNQTSGGFFSRKPGIIYSGCELYAKSGVPVNFLIEMAGANMSFRSFTLGEGTIGKVASERKHRWIYASEIDSRLQEEFSGEWNQQLVSGIKTILLVPVIPLGVVQLGSLDTILEDLREVIRVRDYFGAMWNTSATCTPLSPTMDPLASYTPLADRPLVVNVKDQILAADMDPNANEIEWKSTLSNLFADHIEEPPVLDQSLFSDNTAGGDVSFFSLLDDEHDVFSSISHRLISKHHIEPNPCTIDHEHTNHDHSFRKEFDGEEVVGHKYLCFPSDSELHKALGLSSKGHEDCMWNAIISKADEWSCSVADPKFEDANAWSRKESETEELLDAVIAKLLDTSDDSECPKPRCTRSCSNSL…
>LrbHLH36
MESASRCNRGFPDEDEDDDDEFSRREGSSQRVDLTVKVDGKNVEQKQPSTPRSKHSATEQRRRSKINDRFQILRDLIPHSDQKRDKASFLLEVIEYISFLQEKVQKYESCPEMPWVKTFFRSLWKNARNNTQGPGDGPVSSGYIFSGNDNGISVGPAMLSNMQNPAESEVSLQPNLYASVGRVTGFTQPQQRLISDSNNIASQSHSHWLRPCPGDGTDNSDMLDEQEELLIDEGTINVSHTYSQGLLATLTHSLESSGLDLSQASISVQINLGKRAKRPGATTTSSAKELEDPSSGNRAMGHSMVGSSGEESEQASKRHKPSNNS
>LrbHLH37
MPVHKEFSSMEAPCFSVNAAEQLSVTDGAPPHSVDQGMKFDGTSDLSSYNVGNSNIPSMECLPSFPCFGSESLSEIMDSFVLRQGAQMTSSLCSQELPSTTVHGTEKNFKERKRKRMPECGIQSNFPIANHRVESKQQKDVPTENDENQQTSDASPGVKENGNANKENYIHVRAKHGQATNSHSLAERVRREKISERMKLLQDLVPGCNKITGKAVMLDEIINYVQSLQRQVEFLSMKLAAVNPETNLDMEQIFSKESIHARFGSSPTLGNCPQMQAGMALPSLTNYRGILRTTINHQISPMVQLSNPWDFENAIQLGLIPNIPHDAMDLTGSMKVD
>LrbHLH38
LMYGSPPAATPPAKDLDRPFQMSSSLLRYRSAPSSLLGEVCEDFLPARPSSPETETMFARFLSPDLRLHETRDKNLPPASAAGGGGAGGQRKPQYPPPAPPPVQQPATAAAGGNRSIGFSSAAAAASQMMYNHHHHQMTPSSMAMDADHQVKDGENCSNLIRHSSSPAGLFTKLNVENGYGVMRGIAGFRNGNEGGMGAANTSNNNNRLKSQLSFSSRQSSLMSQISEMENESIGGYTMNSWEESPILSDNNFYSGLKRPRENQTEQAQNGEVRNGLSHQFSLPKTSSEMAAIEKFLQFQDSVPCKIRAKRGCATHPRSIAERVRRTRISERMRKLQELVPNMDKVLN
>LrbHLH39
MDPTSLISQTPIPKTWQFPLVGVPPNHKINGRDSSITESTITDYSGGSRRRRRDSAPPSEDESSKLVSTSSGNDATDSEAKCLKGMKSRDENGKSKTEAEASSGLCNKPADQNTQPLEAPKQDYIHVRARRGQATDSHSLAERARREKISERMKILQDLVPGCNKVIGKASVLDEIINYIQALQRQVEFLSMKLEAVNSRTNSGIEGFPPKDFGAQAYDAPNLAFGLQAPREYVQGSATEWLHMQVGGAFERVT
>LrbHLH40
MSSQRATRITDEDINELISKLQILLPESRLRNSSRASASKLLKETCSYIKSLRREVDDLSDRLSELLNTLDSNSAQAEIIRSLLRS
>LrbHLH41
MDLDFLSSSTETQIDWITTNYHNDQIPQPQIFESNPPFPIQFSNYGNKPITSAQEMREMVFCMAALQPINIYPESVKPPKRRNVKISKDPQSVAARLRREKISERIRILQRLVPGGTKMDTASMLDEAVQYLKFLKNQVQSMERVAFAG
>LrbHLH42
MNQCVPSWNIDDPPNKDSPLPHLLPPSSSVHPQLPMSDYEVAELTWENGQLSAHGLVKPTPRYPPSAAGTLECIVDQAKLLHNQPPSAAAIDALVPTDRPQREDLASGIGSCDIGDNNRRKKAKLGNYKAATTTNCTSRDDTCGTNSVTPFGDDENGGATPDTENTSFGGGGDSRAMTVVDDHDSVCHSRQSLSQRGVAGEEDDKVTEGGTIRSTISTKRSRAAAVHNQSERKRRDRINQRMRTLQKLVPNSSKSDKASMLDEVIDYLKQLQAQVQMMRGMGGIPPMMMPMGMQQFQMTMMAQMAQMAQMAQMGMGMGVMDITSLGRAGPTGISPVIPTSAFVPMISGSWDPSGDRMQQPTGAVMPDPFSAFVACPSQMTLDTYQRMAALYQQMFH
>LrbHLH43
MNLWTDDNASMMEAFMATPTVDLPSWAHSPSLQTLTATTAVPSSSSYQESLQQRLQTLIESARETWTYAIFWQSSLDLSSNSPVLGWGDGYYKGVPEQDKIKRPKSSSSSSPAADQEHRRRILRELNSLISGGSVDEATDEEVTDTEWFFLISMTQSFTSGEGLPGQALYSNLPQWIDGAEKLRIAPCERSRQAEQFGMQTMVCVPVGSGVLELGSTDLIFQSHEILSKIRHLFNFNGFEIGGSGAGGGSSYFLPPQQSVGAAAAAVATGNDHEEVDPSAIWITDPSMIEIKESNNAEISVSKLAVHFENHHHGSSSNLTETPSSMQPNGSAANFFSKELNFSDFVLKNPPHPPPPPHLLFKPESCDMLTFGESKRVNKKSTGATSRGSNNDEGMLSFS…
>LrbHLH44
MQDMIHCLHPSILEGQRAQLQWQQQQQQKQQVNSNFCMESFFSLQSEGLGDGWPNLNTSTQYPIAMREKEEVSTTITSATISNSTSSAQVGKLEKSSKKRKVADKKPPMGSSDEEEKMEKRIKDDSGNGSKEKNEDKKRDYIHVRARRGEATDSHSLAERVRRERISERMKYLEGLVPGCNKITGKAGMLDEIINYVQSLQRQVEFLSMKLAAVNPRLDHINMETLFNKEINLPCNSNISSVGMSPELVDPTFNQFNSLPNMAMNQTEPFLDPCFNVQRNNSGWDPELHNLYGSAFSFHSLQGNLLPSNLKREL
>LrbHLH45
MALSYYSNWETMDHNLINSNITQFYDQPSEVADALIGLYDPTDFSINSLFDSPPDDLFNYTEITSTTNSSLNSSFSDPSIISLPIDNFDFYRCPKRPRSCNDIVFETNSYNVPFVGGNSYSREKKMNGGSLSAQSIAARERRKRISEKTQELGRLIPGGNKMNTAEMFQAAFKYVKFLQAQVGILGLMGSVQGAEVSSDVAEDIHAMLQSSVIQEKLYGEGKCIVPKEMVDALAKDRDIKLSPFLCRDLDRF
> LrbHLH46
MCFAMAQIQEGMQEKNLRKQLAATVGNIKWSYAIFWSTSASQRRLPGRALASNQHIWVSNAQFADSKTFSRSILAKSASIQTVVCFPFMDGVLELGTTELVLEDSGLIQRVTTAFWDIPIPVCSEQSMSNSPLEEQDQEENMPPLLGQRIGDVMDLENHNLISEHHPPLEHVLSPFAFNFPLYAPNEGTELAHDRVEELHPNIDELQNGSPNYSSNDSFKMDDCMSFVNTPMIPSSPEGGRIKNNVLDYLQEGNFARLNSLDLDGDETHYQRTLSAILKNSKGSDSTLFLLHGSRASSFTIWRRNLNSVKPVGNRHQKMLNKILIDMPWIPLQPQEENVIRNKVLKQDGEDAGANHVLSERRRREKLNEKFVILRSLVPSISKVDKASILADTIEYLKE…
> LrbHLH47
MKRMRGPINSFIFGENMNSECSFLQKLNGITKSELEEEKISEDKTQVHFQIHQRFLKIQDCIVGPKECIRKKKRKRSHASHTRMKNAEELESQRMNHIVVERNRRQLMNSHISTLRSLMPSSFVQRSDQASIISGAIDFVKELEQLCFSLQSKKRMMTSTPPSTSSSCTACEADEACHVAPISELFNSPQYTSYSEHRQSLGVDVEATVVQGHVNLKVVGRRRRGQLVRAIAALEEIGLTVLHLNVTSLDACSVLYSLNLKMEEECKLGSADEIAMVVHQIFCYISATCDRCC
> LrbHLH48
MDDVEAEYNNYWETKRFYEELDSWGIDEALSSYYDSSSPEGSHENAASPSSLVAKNIEMERKRRRKLNDSLYALRSVVPTITKMDKASIIKDAIDYIQRLQEEEKGLMAEVAELESSKYGQTSSREIVYDDPDLKKQKKNRRSMSPGKSSINLMELRVCEVGDQTLVISITCNKKRDTMINVCELFESLNLKIISANITSVCGSLLHTLFVEADEMTSDQLKEKIEIAIAEYDATSSE
> LrbHLH49
MELDEHGFLDTWESTFPFFSLEGGSCQLQDYLLDSSNIFSSTQNSASATFDCFNNDAYFEMNCSQTEVHSSPGRSSGVDETVDVFGKVRKMEDATTVQCEEAVPAAGGSGGFTEIRKNKKKPGDVPSKNLMAERRRRKRLNDRLSMLRSVVPKISKMDRTSILGDTIDYMKELLERIKRLQEEIEVGSDHQQANLLGIFKDLSPNEVLVRNSPKFDVEKRDGDTRIEICCAAKPGLLLSTISTLEAVGLEIQHCVISCFNDFGLQASCTQDFEQRAMMDTEEIKQALFRNAGYGGRCL
> LrbHLH50
MDLGEKVKFGLSKRNGDHSNYQSSSLTSEWQFNHQSVDPSCPSISMVDSLCSNLYNNPRNPQTPIEKALPMGWNQGILPSSFSHFPTNSGFVERAAKFSCFNGGSFSSMLTNETLSSYPSASRPRSGSQSPMNDQRDVNERNHEAGEAEFSGDGQENSSSKENGPRKRKRINQDMELDQVQGASPMSVETTKENVLDTNKKGEQNGTTMLNAKPSGKNAKNSTDGDEEDYIHVRARRGQATNSHSLAEKS
