# Supplementary material for: Transcriptome-wide characterization of bHLH transcription factor genes in Lycoris radiata and functional analysis of their response to MeJA
Source: Front Plant Sci. 2023 Jan 10;13:975530. doi: 10.3389/fpls.2022.975530 (PMC9872026; doi:10.3389/fpls.2022.975530)
Supplement: Supplementary file 4 [file Table_4.xlsx]

## Sheet: Supplementary Table 4
Supplementary Table 4 | The full-length amino acids sequence of LrJAZs
>LrJAZ1
mskkrstfsvtcsllsqflkekrslgelglldvakpqeqtkglfrpattmsllpgvdvpaenqtesdqnatksvdlfpqqtgigcadkknvtkepekpqltifydgkvlvfdnfppekanelmklaakgsteddqpwpvsqpsspvpaqpshselsmpiarraslhrffekrkdritskapyqvncnsspiaesskaeqtqswlglgqetsnsssss
>LrJAZ2
mdlsesqneltikgeidtepeskknkaeepkgaenlslkavennsalfdamlrgsspprpsggqltilyngsvivydavipekaqaimliaaaasavsrtsankvpitagpnasataaaalmrslsqhsssgaaataaaappqlqvltnpnasslcklqadmpiarrqslqqflekrrsrlvskapyapakkpeegmeagievkpqi
>LrJAZ3
maeikksnfsvtcnllsqylkekrsfgdlgvvefaprpqeptkglyqppttlnllpgidvlaqnqtdtiddvsvldrkvkkerqqenapltifyggkvmifdnfspekaadimnlatkgssasiptanpakintsdipmpiarraslhrffekrkdrinskapyqmnghskmesfaikpkeerswlglgqeisnmn
>LrJAZ4
meneyddelelqlgsghrswsansdstrstrvadwlgnttqhqqnqhnnqqqitifyngkicvcdvtdiqaraiirmarkemeekiaveeknnhqgnnvdlysttsfssqsrppsplqvinpvfsmkrslqrflqkrkmrmddsspygcrpt
>LrJZA5
merdfmgiggkysdglvkeesrgnqkdsafvggsavqwpysnrisalqqlmsfktvhedkfkkaafdhvsssgfqpvatkdslepsqrasflkearqrcfgfdrqgphqfsmhayqpesidnfgastppmvshpsmpvsmsspffevhgssnapdhqvaslkqksfggftshspslvgsraftgrnvsrpttpsqltifyagsvnvyndvplekaqaimllaskscnatsnapnqspetpvsslipkvaihtlaqrqtqipshvsspisvtshlgvqsrssssttddvagvknvgvsptslsenepskatdtsapftpraipqarkasiarflekrkervtsampyscaktspenstgvdgahisskcsspnlslssnreelwcsvkpknniescesps…
>LrJAZ6
msssgssavgsplqkplselteediaqltredcrrflklkgmrrpswnksqaiqqvislkallddrpdpnnllvhhhpttppvsvpsttraaadpspyrrrdpnpnpnpiathailtcapradhaaeaqreepaqmtifydgninvynevpldraraimrlaaspidfnelpagpvlasptvhsqihlastspigpsegtharegedsfggfidcpmgrqaslqryrekrkdrykgkriigsspsslemmflsqkfrsqnpkeqsslsntssptqlrapcsptrcslienqaqkfrisidlndyggce
>LrJAZ7
meypydvpdyahmskitkqgekassfamtcnllsqyikekgrplgdlgfglaprpinssigkndtyrppttmsllpgvdvsendtnksvsdrnaaksmdlfpqradfsfqtpavaesrepeksqltifyggkvlvfdnfpadkardlmmlagkggspsknmgfvpqpvasssasaepknptslaqpcpprptqtivsdlpiarkaslhrflekrkdriharapyqmnqvkdspkmgerqpwlvlkpslssdcrr
