# Supplementary material for: Transcriptome-wide characterization of bHLH transcription factor genes in Lycoris radiata and functional analysis of their response to MeJA
Source: Front Plant Sci. 2023 Jan 10;13:975530. doi: 10.3389/fpls.2022.975530 (PMC9872026; doi:10.3389/fpls.2022.975530)
Supplement: Supplementary file 5 [file Table_5.xls]

## Sheet: Supplementary Table 5
Supplementary Table 5 | Summary information for 50 LrbHLH proteins in STRING database.
#queryIndex	Gene Name	At_ID	At_Gene_Name	Identity(%)	bitscore	annotation
1	LrbHLH1	AT5G50915.1		58.8	144.1	Basic helix-loop-helix (bHLH) DNA-binding superfamily protein; Its function is described as DNA binding, sequence-specific DNA binding transcription factor activity; Involved in response to gibberellin stimulus; Located in nucleus; Expressed in 23 plant structures; Expressed during 13 growth stages; Contains the following InterPro domains: Helix-loop-helix DNA-binding domain (InterPro:IPR001092),…
2	LrbHLH2	AT1G26945.1	KDR	56.5	94.4	Basic helix-loop-helix (bhlh) dna-binding superfamily protein; Atypical and probable non DNA-binding bHLH transcription factor that regulates light-mediated responses in day light conditions by binding and inhibiting the activity of the bHLH transcription factor HFR1, a critical regulator of light signaling and shade avoidance. Forms non-functional heterodimers with HFR1, causing liberation and a…
3	LrbHLH3	AT1G25330.1	CES	63.8	154.8	Basic helix-loop-helix (bHLH) DNA-binding superfamily protein; Its function is described as DNA binding, sequence-specific DNA binding transcription factor activity; Involved in regulation of transcription; Located in nucleus; Expressed in 7 plant structures; Expressed during 4 anthesis, C globular stage, petal differentiation and expansion stage; Contains the following InterPro domains: Helix-lo…
4	LrbHLH4	AT5G43650.1	BHLH92	40	112.8	Basic helix-loop-helix (bHLH) DNA-binding superfamily protein; BHLH92; Its function is described as DNA binding, sequence-specific DNA binding transcription factor activity; Involved in regulation of transcription; Located in nucleus; Contains the following InterPro domains: Helix-loop-helix DNA-binding domain (InterPro:IPR001092), Helix-loop-helix DNA-binding (InterPro:IPR011598); BEST Arabidops…
5	LrbHLH5	AT5G54680.1	ILR3	57.9	117.1	Basic helix-loop-helix (bHLH) DNA-binding superfamily protein; Transcription factor. Plays a role in resistance to amide-linked indole-3-acetic acid (IAA) conjugates such as IAA-Leu and IAA-Phe. May regulate gene expression in response to metal homeostasis changes
6	LrbHLH6	AT1G22490.1		44.8	178.7	Basic helix-loop-helix (bHLH) DNA-binding superfamily protein; Its function is described as DNA binding, sequence-specific DNA binding transcription factor activity; Involved in regulation of transcription; Located in nucleus; Expressed in 17 plant structures; Expressed during 8 growth stages; Contains the following InterPro domains: Helix-loop-helix DNA-binding domain (InterPro:IPR001092), Helix…
7	LrbHLH7	AT1G10120.1		49.1	183	Basic helix-loop-helix (bHLH) DNA-binding superfamily protein; Transcriptional activator involved in cell elongation. Regulates the expression of a subset of genes involved in cell expansion by binding to the G-box motif. Binds to chromatin DNA of the FT gene and promotes its expression, and thus triggers flowering in response to blue light
8	LrbHLH8	AT5G50915.1		39.4	136	Basic helix-loop-helix (bHLH) DNA-binding superfamily protein; Its function is described as DNA binding, sequence-specific DNA binding transcription factor activity; Involved in response to gibberellin stimulus; Located in nucleus; Expressed in 23 plant structures; Expressed during 13 growth stages; Contains the following InterPro domains: Helix-loop-helix DNA-binding domain (InterPro:IPR001092),…
9	LrbHLH9	AT5G64980.1		40.5	85.5	Transcription factor; Unknown protein; BEST Arabidopsis thaliana protein match is: unknown protein (TAIR:AT4G02880.1); Has 1807 Blast hits to 1807 proteins in 277 species: Archae - 0; Bacteria - 0; Metazoa - 736; Fungi - 347; Plants - 385; Viruses - 0; Other Eukaryotes - 339 (source: NCBI BLink)
10	LrbHLH10	AT3G50330.1	HEC2	90.5	169.5	Basic helix-loop-helix (bHLH) DNA-binding superfamily protein; Required for the female reproductive tract development and fertility
11	LrbHLH11	AT1G26945.1	KDR	62	104.4	Basic helix-loop-helix (bhlh) dna-binding superfamily protein; Atypical and probable non DNA-binding bHLH transcription factor that regulates light-mediated responses in day light conditions by binding and inhibiting the activity of the bHLH transcription factor HFR1, a critical regulator of light signaling and shade avoidance. Forms non-functional heterodimers with HFR1, causing liberation and a…
12	LrbHLH12	AT2G27230.2	LHW	32	319.7	Transcription factor-like protein; Encodes a nuclear-localized transcriptional activator with weak sequence similarity to basic helix-loop-helix(bHLH)-domain proteins. It promotes the production of stele cells in root meristems and is required to establish and maintain the normal vascular cell number and pattern in primary and lateral roots
13	LrbHLH13	AT1G10120.1		48.9	172.9	Basic helix-loop-helix (bHLH) DNA-binding superfamily protein; Transcriptional activator involved in cell elongation. Regulates the expression of a subset of genes involved in cell expansion by binding to the G-box motif. Binds to chromatin DNA of the FT gene and promotes its expression, and thus triggers flowering in response to blue light
14	LrbHLH14	AT1G25330.1	CES	62.2	153.3	Basic helix-loop-helix (bHLH) DNA-binding superfamily protein; Its function is described as DNA binding, sequence-specific DNA binding transcription factor activity; Involved in regulation of transcription; Located in nucleus; Expressed in 7 plant structures; Expressed during 4 anthesis, C globular stage, petal differentiation and expansion stage; Contains the following InterPro domains: Helix-lo…
15	LrbHLH15	AT2G43140.2		42.9	120.2	Basic helix-loop-helix (bHLH) DNA-binding superfamily protein; Its function is described as DNA binding, sequence-specific DNA binding transcription factor activity; Involved in regulation of transcription; Located in nucleus; Expressed in root; Contains the following InterPro domains: Helix-loop-helix DNA-binding domain (InterPro:IPR001092), Helix-loop-helix DNA-binding (InterPro:IPR011598); BES…
16	LrbHLH16	AT1G05805.1		44.7	160.2	Basic helix-loop-helix (bHLH) DNA-binding superfamily protein; Its function is described as DNA binding, sequence-specific DNA binding transcription factor activity; Involved in regulation of transcription; Located in cytosol; Expressed in 24 plant structures; Expressed during 13 growth stages; Contains the following InterPro domains: Helix-loop-helix DNA-binding domain (InterPro:IPR001092), Heli…
17	LrbHLH17	AT5G53900.2		60.8	435.6	Serine/threonine-protein kinase WNK (With No Lysine)-related; BEST Arabidopsis thaliana protein match is: Serine/threonine-protein kinase WNK (With No Lysine)-related (TAIR:AT3G15240.2); Has 207 Blast hits to 205 proteins in 16 species: Archae - 0; Bacteria - 0; Metazoa - 2; Fungi - 0; Plants - 205; Viruses - 0; Other Eukaryotes - 0 (source: NCBI BLink)
18	LrbHLH18	AT1G27660.1		53.9	160.2	Basic helix-loop-helix (bHLH) DNA-binding superfamily protein; Its function is described as sequence-specific DNA binding transcription factor activity; Involved in regulation of transcription; Located in nucleus; Contains the following InterPro domains: Helix-loop-helix DNA-binding domain (InterPro:IPR001092), Helix-loop-helix DNA-binding (InterPro:IPR011598); BEST Arabidopsis thaliana protein m…
19	LrbHLH19	AT5G08130.5	BIM1	35.2	194.5	Basic helix-loop-helix (bHLH) DNA-binding superfamily protein; Positive brassinosteroid-signaling protein. Transcription factor that bind specifically to the DNA sequence 5'-CANNTG-3'(E box). Can bind individually to the promoter as a homodimer or synergistically as a heterodimer with BZR2/BES1. Does not itself activate transcription but enhances BZR2/BES1-mediated target gene activation
20	LrbHLH20	AT1G63650.3	EGL3	42	391.7	Basic helix-loop-helix (bHLH) DNA-binding superfamily protein; Transcription activator, when associated with MYB75/PAP1, MYB90/PAP2 or TT2. Involved in epidermal cell fate specification. Regulates negatively stomata formation but promotes trichome formation. Together with MYB66/WER, promotes the formation of non-hair cells in root epidermis cells in the N position. Whereas together with CPC, prom…
21	LrbHLH21	AT1G59640.2	BPEp	47.5	161.8	Transcription factor BPE; A basic helix-loop-helix encoding gene (BIGPETAL, BPE) involved in the control of petal size. BPE is expressed via two mRNAs derived from an alternative splicing event. The BPEub (AT1G59640.1)transcript is expressed ubiquitously, whereas the BPEp (AT1G59640.2) transcript is preferentially expressed in petals. Plants that lack the petal-expressed variant BPEp have larger …
22	LrbHLH22	AT3G07340.1		35.4	194.5	Basic helix-loop-helix (bHLH) DNA-binding superfamily protein; Its function is described as DNA binding, sequence-specific DNA binding transcription factor activity; Involved in regulation of transcription; Located in nucleus, chloroplast; Expressed in 22 plant structures; Expressed during 11 growth stages; Contains the following InterPro domains: Helix-loop-helix DNA-binding domain (InterPro:IPR…
23	LrbHLH23	AT1G22490.1		57.3	198.4	Basic helix-loop-helix (bHLH) DNA-binding superfamily protein; Its function is described as DNA binding, sequence-specific DNA binding transcription factor activity; Involved in regulation of transcription; Located in nucleus; Expressed in 17 plant structures; Expressed during 8 growth stages; Contains the following InterPro domains: Helix-loop-helix DNA-binding domain (InterPro:IPR001092), Helix…
24	LrbHLH24	AT1G06170.2		42	214.2	Basic helix-loop-helix (bHLH) DNA-binding superfamily protein; Its function is described as DNA binding, sequence-specific DNA binding transcription factor activity; Involved in regulation of transcription; Located in nucleus; Expressed in 6 plant structures; Expressed during 4 anthesis, petal differentiation and expansion stage, E expanded cotyledon stage, D bilateral stage; Contains the followi…
25	LrbHLH25	AT2G43010.1	PIF4	35.5	167.9	Phytochrome interacting factor 4; Transcription factor acting negatively in the phytochrome B signaling pathway. May regulate the expression of a subset of genes involved in cell expansion by binding to the G-box motif (By similarity). Activated by CRY1 and CRY2 in response to low blue light (LBL) by direct binding at chromatin on E-box variant 5'-CA[CT]GTG-3' to stimulate specific gene expressio…
26	LrbHLH26	AT5G54680.1	ILR3	54	142.9	Basic helix-loop-helix (bHLH) DNA-binding superfamily protein; Transcription factor. Plays a role in resistance to amide-linked indole-3-acetic acid (IAA) conjugates such as IAA-Leu and IAA-Phe. May regulate gene expression in response to metal homeostasis changes
27	LrbHLH27	AT5G54680.1	ILR3	53.8	82	Basic helix-loop-helix (bHLH) DNA-binding superfamily protein; Transcription factor. Plays a role in resistance to amide-linked indole-3-acetic acid (IAA) conjugates such as IAA-Leu and IAA-Phe. May regulate gene expression in response to metal homeostasis changes
28	LrbHLH28	AT3G26744.1	ICE1	52.1	276.6	Basic helix-loop-helix (bHLH) DNA-binding superfamily protein; Encodes a MYC-like bHLH transcriptional activator that binds specifically to the MYC recognition sequences in the CBF3 promoter. Mutants are defective in cold-regulated gene expression. Cold stress triggers protein degradation of nuclear GFPICE1 protein, and the RING finger protein HOS1 is required. Sumoylation of ICE1 controls CBF3/D…
29	LrbHLH29	AT4G37850.1		37.9	187.2	Basic helix-loop-helix (bHLH) DNA-binding superfamily protein; Its function is described as DNA binding, sequence-specific DNA binding transcription factor activity; Involved in regulation of transcription; Located in nucleus; Contains the following InterPro domains: Helix-loop-helix DNA-binding domain (InterPro:IPR001092), Helix-loop-helix DNA-binding (InterPro:IPR011598); BEST Arabidopsis thali…
30	LrbHLH30	AT1G26260.1	CIB5	44.2	143.3	Cryptochrome-interacting basic-helix-loop-helix 5; Transcriptional activator involved in cell elongation. Regulates the expression of a subset of genes involved in cell expansion by binding to the G-box motif. Binds to chromatin DNA of the FT gene and promotes its expression, and thus triggers flowering in response to blue light
31	LrbHLH31	AT1G01260.1		43.4	402.1	Basic helix-loop-helix (bHLH) DNA-binding superfamily protein; Its function is described as DNA binding, sequence-specific DNA binding transcription factor activity; Involved in regulation of transcription; Located in nucleus; Expressed in 24 plant structures; Expressed during 15 growth stages; Contains the following InterPro domains: Helix-loop-helix DNA-binding domain (InterPro:IPR001092), Heli…
32	LrbHLH32	AT1G09530.2	PIF3	39.5	85.5	Phytochrome-associated protein 3; Transcription factor interacting with photoreceptors phyA and phyB. Forms a ternary complex in vitro with G-box element of the promoters of LHY, CCA1. Acts as a negative regulator of phyB signalling. It degrades rapidly after irradiation of dark grown seedlings in a process controlled by phytochromes. Does not play a significant role in controlling light input an…
33	LrbHLH33	AT5G58010.1	LRL3	56.9	176	Transcription factor bHLH82; Encodes a basic helix-loop-helix (bHLH) protein that regulates root hair development. One of the three Arabidopsis homologs of the Lotus japonicus ROOTHAIRLESS1 (LjRHL1) gene: At2g24260 (AtLRL1), At4g30980 (AtLRL2), and At5g58010 (AtLRL3)
34	LrbHLH34	AT2G42280.1	FBH4	55.2	212.2	Basic helix-loop-helix (bHLH) DNA-binding superfamily protein; Its function is described as DNA binding, sequence-specific DNA binding transcription factor activity; Involved in regulation of transcription; Located in nucleus; Expressed in 16 plant structures; Expressed during 8 growth stages; Contains the following InterPro domains: Helix-loop-helix DNA-binding domain (InterPro:IPR001092), Helix…
35	LrbHLH35	AT1G06150.1	EMB1444	28.6	219.5	Basic helix-loop-helix (bHLH) DNA-binding superfamily protein; Transcription factor that may regulate root development
36	LrbHLH36	AT1G69010.1	BIM2	40.2	161.8	BES1-interacting Myc-like protein 2; Positive brassinosteroid-signaling protein
37	LrbHLH37	AT1G10120.1		50.2	181.8	Basic helix-loop-helix (bHLH) DNA-binding superfamily protein; Transcriptional activator involved in cell elongation. Regulates the expression of a subset of genes involved in cell expansion by binding to the G-box motif. Binds to chromatin DNA of the FT gene and promotes its expression, and thus triggers flowering in response to blue light
38	LrbHLH38	AT2G42280.1	FBH4	50.7	160.2	Basic helix-loop-helix (bHLH) DNA-binding superfamily protein; Its function is described as DNA binding, sequence-specific DNA binding transcription factor activity; Involved in regulation of transcription; Located in nucleus; Expressed in 16 plant structures; Expressed during 8 growth stages; Contains the following InterPro domains: Helix-loop-helix DNA-binding domain (InterPro:IPR001092), Helix…
39	LrbHLH39	AT1G59640.2	BPEp	76.4	167.5	Transcription factor BPE; A basic helix-loop-helix encoding gene (BIGPETAL, BPE) involved in the control of petal size. BPE is expressed via two mRNAs derived from an alternative splicing event. The BPEub (AT1G59640.1)transcript is expressed ubiquitously, whereas the BPEp (AT1G59640.2) transcript is preferentially expressed in petals. Plants that lack the petal-expressed variant BPEp have larger …
40	LrbHLH40	AT1G26945.1	KDR	64.6	97.4	Basic helix-loop-helix (bhlh) dna-binding superfamily protein; Atypical and probable non DNA-binding bHLH transcription factor that regulates light-mediated responses in day light conditions by binding and inhibiting the activity of the bHLH transcription factor HFR1, a critical regulator of light signaling and shade avoidance. Forms non-functional heterodimers with HFR1, causing liberation and a…
41	LrbHLH41	AT5G67060.1	HEC1	56.4	143.3	Basic helix-loop-helix (bHLH) DNA-binding superfamily protein; Required for the female reproductive tract development and fertility
42	LrbHLH42	AT4G00050.1	UNE10	42.5	177.9	Basic helix-loop-helix (bHLH) DNA-binding superfamily protein; Required during the fertilization of ovules by pollen
43	LrbHLH43	AT1G32640.1	MYC2	47	452.6	Basic helix-loop-helix (bhlh) dna-binding family protein; Transcriptional activator. Common transcription factor of light, abscisic acid (ABA), and jasmonic acid (JA) signaling pathways. With MYC3 and MYC4, controls additively subsets of JA-dependent responses. In cooperation with MYB2 is involved in the regulation of ABA-inducible genes under drought stress conditions. Can form complexes with al…
44	LrbHLH44	AT4G34530.1	CIB1	54.9	160.6	Encodes a transcription factor CIB1 (cryptochrome-interacting basic-helix-loop-helix). CIB1 interacts with CRY2 (cryptochrome 2) in a blue light-specific manner in yeast and Arabidopsis cells, and it acts together with additional CIB1-related proteins to promote CRY2-dependent floral initiation. CIB1 positively regulates FT expression
45	LrbHLH45	AT2G34820.1		40.3	126.3	Basic helix-loop-helix (bHLH) DNA-binding superfamily protein; Its function is described as DNA binding, sequence-specific DNA binding transcription factor activity; Involved in regulation of transcription; Located in nucleus; Contains the following InterPro domains: Helix-loop-helix DNA-binding domain (InterPro:IPR001092), Helix-loop-helix DNA-binding (InterPro:IPR011598); BEST Arabidopsis thali…
46	LrbHLH46	AT1G63650.3	EGL3	32.8	241.9	Basic helix-loop-helix (bHLH) DNA-binding superfamily protein; Transcription activator, when associated with MYB75/PAP1, MYB90/PAP2 or TT2. Involved in epidermal cell fate specification. Regulates negatively stomata formation but promotes trichome formation. Together with MYB66/WER, promotes the formation of non-hair cells in root epidermis cells in the N position. Whereas together with CPC, prom…
47	LrbHLH47	AT3G61950.1		46.3	165.2	Basic helix-loop-helix (bHLH) DNA-binding superfamily protein; Its function is described as DNA binding, sequence-specific DNA binding transcription factor activity; Involved in regulation of transcription; Located in nucleus; Expressed in 15 plant structures; Expressed during 10 growth stages; Contains the following InterPro domains: Helix-loop-helix DNA-binding domain (InterPro:IPR001092), Heli…
48	LrbHLH48	AT5G57150.4		50	185.7	Basic helix-loop-helix (bHLH) DNA-binding superfamily protein; Its function is described as DNA binding, sequence-specific DNA binding transcription factor activity; Involved in regulation of transcription; Located in nucleus; Expressed in 24 plant structures; Expressed during 14 growth stages; Contains the following InterPro domains: Helix-loop-helix DNA-binding domain (InterPro:IPR001092), Heli…
49	LrbHLH49	AT5G65640.1		67	255.8	Transcription factor bHLH93; Transcription factor. May be involved in the differentiation of stomatal guard cells
50	LrbHLH50	AT1G26260.1	CIB5	32.2	61.2	Cryptochrome-interacting basic-helix-loop-helix 5; Transcriptional activator involved in cell elongation. Regulates the expression of a subset of genes involved in cell expansion by binding to the G-box motif. Binds to chromatin DNA of the FT gene and promotes its expression, and thus triggers flowering in response to blue light
51	LrJAZ1	AT1G19180.1	JAZ1	38.5	122.5	Jasmonate zim domain-containing protein; JAZ1 is a nuclear-localized protein involved in jasmonate signaling. JAZ1 transcript levels rise in response to a jasmonate stimulus. JAZ1 can interact with the COI1 F-box subunit of an SCF E3 ubiquitin ligase in a yeast-two-hybrid assay only in the presence of jasmonate-isoleucine (JA-ILE) or coronatine. Application of jasmonate methyl ester to Arabidopsi…
52	LrJAZ2	AT5G20900.1	JAZ12	33.1	60.1	Jasmonate zim domain-containing protein; Jasmonate-zim-domain protein 12; Repressor of jasmonate responses
53	LrJAZ3	AT1G19180.1	JAZ1	38.4	121.7	Jasmonate zim domain-containing protein; JAZ1 is a nuclear-localized protein involved in jasmonate signaling. JAZ1 transcript levels rise in response to a jasmonate stimulus. JAZ1 can interact with the COI1 F-box subunit of an SCF E3 ubiquitin ligase in a yeast-two-hybrid assay only in the presence of jasmonate-isoleucine (JA-ILE) or coronatine. Application of jasmonate methyl ester to Arabidopsi…
54	LrJAZ4	AT1G30135.1	JAZ8	39.1	70.1	Jasmonate-zim-domain protein 8; Repressor of jasmonate responses. Unable to associate strongly with COI1 in the presence of jasmonoyl-isoleucine (JA- Ile) and is therefore more resistant to JA-medisted-degradation than other TIFY/JAZ proteins. Repress gene expression through direct recruitment of the corepressor TOPLESS to cognate transcription factors
55	LrJAZ5	AT3G17860.1	JAZ3	30.1	92.4	Jasmonate-zim-domain protein 3; JAZs are direct targets of the SCFCOI1 E3 ubiquitin-ligase and JA treatment induces their proteasome-mediated degradation. Furthermore, JAI3 negatively regulates the key transcriptional activator of JA responses, AtMYC2. The C-terminal portion of JAZ3, including the Jas domain, appears to be important for JAZ3-COI1 binding in the presence of coronatine; Belongs to …
56	LrJAZ6	AT4G14713.1	TIFY4A	37.2	152.9	TIFY domain/Divergent CCT motif family protein; PPD1 (and its paralog, PPD2) encode plant-specific putative DNA-binding proteins. PPD1 and PPD2 are not found in grasses. Overexpression of PPD reduces lamina size by promoting the early arrest of dispersed meristematic cells DMC proliferation during leaf and silique development. Deletion of the PPD locus increases leaf lamina size and results in do…
57	LrJAZ7	AT1G19180.1	JAZ1	36	127.1	Jasmonate zim domain-containing protein; JAZ1 is a nuclear-localized protein involved in jasmonate signaling. JAZ1 transcript levels rise in response to a jasmonate stimulus. JAZ1 can interact with the COI1 F-box subunit of an SCF E3 ubiquitin ligase in a yeast-two-hybrid assay only in the presence of jasmonate-isoleucine (JA-ILE) or coronatine. Application of jasmonate methyl ester to Arabidopsi…
